# Supplementary material for: Preoperative anemia and perioperative blood transfusion in head and neck squamous cell carcinoma
Source: PLoS One. 2018 Oct 22;13(10):e0205712. doi: 10.1371/journal.pone.0205712 (PMC6197687; doi:10.1371/journal.pone.0205712)
Supplement: S1 File — (XLSX) [file pone.0205712.s001.xlsx]

## Sheet: Tabelle1
Gender	Age	ASA-Classification	Tobacco Consumption	Smoking Status	Localization	p16	pT-stage	pN-stage	pN-status	UICC	ENE	L	V	Pn	Grading	RBC	Hemoglobin	Pretreatment Anemia?		Transfusion?		Date of First Transfusion	Time of Intervention	Erythrocytes	Thrombocytes	Fresh Frozen Plasma	Sum (units of blood prodcuts)	Adjuvant Treatment	Modality	Radiation Dose	DFS	Cause of Death	OS
male	39	healthy person	never	never	oral cavity		pT1	pN0	pN0	stage I					G3	5.1	15.8	no	Normal hemoglobin, normal RBC	no	A (preop. normemic, no transfusion)			0	0	0	0	no			8.9		8.9
male	48	mild systemic disease	ever	current	oral cavity		pT2	pN0	pN0	stage II					G2	5.03	14.7	no	Normal hemoglobin, normal RBC	no	A (preop. normemic, no transfusion)			0	0	0	0	yes	chemoradiation	66	1		10.2
female	54	mild systemic disease	ever	former	oropharynx		pT2	pN1	pN+	stage III					G3	4.92	14.4	no	Normal hemoglobin, normal RBC	no	A (preop. normemic, no transfusion)			0	0	0	0	yes	chemoradiation		5.47		5.47
male	51	mild systemic disease	ever	current	hypopharynx		pT3	pN0	pN0	stage III					G3	4.46	13.8	yes	Normal hemoglobin, low RBC	no	C (preop. anemic, no transfusion)			0	0	0	0	yes	radiation		1.98	tumor-associated UADT	3.06
male	53	mild systemic disease	ever	current	oral cavity		pT3	pN2c	pN+	stage IVA					G2	4.62	14.8	no	Normal hemoglobin, normal RBC	no	A (preop. normemic, no transfusion)			0	0	0	0	yes	chemoradiation	60	2.2	tumor-associated UADT	2.46
male	58	mild systemic disease	ever	current	oropharynx		pT3	pN2c	pN+	stage IVA					G3	5.22	13.7	no	Normal hemoglobin, normal RBC	no	A (preop. normemic, no transfusion)			0	0	0	0	yes	chemoradiation		0.7	tumor-associated UADT	1.03
male	58	mild systemic disease	ever	current	oral cavity		pT1	pN0	pN0	stage I					G3	4.79	14.9	no	Normal hemoglobin, normal RBC	no	A (preop. normemic, no transfusion)			0	0	0	0	no			1.32	tumor-associated UADT	1.92
female	54	mild systemic disease	ever	former	oropharynx		pT3	pN1	pN+	stage III					G3	4.82	15.4	no	Normal hemoglobin, normal RBC	no	A (preop. normemic, no transfusion)			0	0	0	0	yes	chemoradiation	60	2.54		2.54
male	84	mild systemic disease	ever	current	oropharynx		pT1	pN0	pN0	stage I					G1	4.64	15.4	no	Normal hemoglobin, normal RBC	no	A (preop. normemic, no transfusion)			0	0	0	0	no			0.05		0.05
male	51	mild systemic disease	never	never	oropharynx		pT1	pN0	pN0	stage I					G3	4.54	16.1	no	Normal hemoglobin, normal RBC	no	A (preop. normemic, no transfusion)			0	0	0	0	no			1.39	tumor-associated UADT	1.54
female	59	severe systemic disease	ever	former	oral cavity		pT1	pN0	pN0	stage I					G1	4.37	14.1	no	Normal hemoglobin, normal RBC	no	A (preop. normemic, no transfusion)			0	0	0	0	no			3.14		3.14
female	76	severe systemic disease	never	never	oral cavity		pT1	pN1	pN+	stage III					G2	4.32	14.5	no	Normal hemoglobin, normal RBC	no	A (preop. normemic, no transfusion)			0	0	0	0	no			0.61	tumor-associated UADT	0.86
male	77	severe systemic disease	ever	current	oropharynx		pT1	pN0	pN0	stage I					G2	4.39	14	yes	Normal hemoglobin, low RBC	no	C (preop. anemic, no transfusion)			0	0	0	0	no			6.43	all other causes	6.43
female	49	severe systemic disease	ever	former	oropharynx		pT1	pN2a	pN+	stage III					G3	4.33	13	no	Normal hemoglobin, normal RBC	no	A (preop. normemic, no transfusion)			0	0	0	0	yes	chemoradiation		0.72		0.72
male	52	mild systemic disease	ever	current	hypopharynx		pT3	pN2c	pN+	stage IVA					G3	5.59	15.7	no	Normal hemoglobin, normal RBC	no	A (preop. normemic, no transfusion)			0	0	0	0	yes	chemoradiation		2.35		2.88
female	70	mild systemic disease	ever	former	oral cavity		pT1	pN0	pN0	stage I					G2	4.8	15.6	no	Normal hemoglobin, normal RBC	no	A (preop. normemic, no transfusion)			0	0	0	0	no			3.58	all other causes	6.85
male	64	mild systemic disease	ever	former	oral cavity		pT2	pN0	pN0	stage II					G2	5.75	17	no	Normal hemoglobin, normal RBC	no	A (preop. normemic, no transfusion)			0	0	0	0	no			6.48		6.48
male	47	mild systemic disease	ever	current	hypopharynx		pT1	pN2c	pN+	stage IVA					G3	4.92	15.2	no	Normal hemoglobin, normal RBC	no	A (preop. normemic, no transfusion)			0	0	0	0	yes	radiation	60	2.66		4.88
female	45	mild systemic disease	ever	current	oropharynx		pT2	pN2b	pN+	stage IVA					G2	4	13.6	yes	Normal hemoglobin, low RBC	no	C (preop. anemic, no transfusion)			0	0	0	0	yes	radiation	70.2	3.85		3.85
male	57	mild systemic disease	ever	current	oral cavity		pT1	pN0	pN0	stage I					G2	4.57	15.2	no	Normal hemoglobin, normal RBC	no	A (preop. normemic, no transfusion)			0	0	0	0	no			2.96		5.57
male	52	mild systemic disease	ever	current	oropharynx		pT3	pN2c	pN+	stage IVA					G3	4.76	15.1	no	Normal hemoglobin, normal RBC	no	A (preop. normemic, no transfusion)			0	0	0	0	yes	chemoradiation	60	0.92	tumor-associated UADT	1.06
male	60	severe systemic disease	ever	current	oropharynx		pT2	pN2c	pN+	stage IVA					G3	3.56	12.1	yes	Low hemoglobin, low RBC	no	C (preop. anemic, no transfusion)			0	0	0	0	yes	radiation		2.09	all other causes	2.09
female	43	healthy person	ever	current	oropharynx		pT2	pN0	pN0	stage II					G1	5.6	12.7	no	Normal hemoglobin, normal RBC	no	A (preop. normemic, no transfusion)			0	0	0	0	no			9.56		9.56
male	70	severe systemic disease	ever	former	oral cavity		pT1	pN0	pN0	stage I					G1	3.74	12.3	yes	Low hemoglobin, low RBC	no	C (preop. anemic, no transfusion)			0	0	0	0	no			1.85	all other causes	1.85
female	81	mild systemic disease	never	never	oral cavity		pT2	pN1	pN+	stage III					G2	4.14	12.1	yes	Normal hemoglobin, low RBC	no	C (preop. anemic, no transfusion)			0	0	0	0	no			0.47	tumor-associated UADT	1.22
male	63	severe systemic disease	ever	current	oral cavity		pT2	pN0	pN0	stage II					G2	4.8	16.2	no	Normal hemoglobin, normal RBC	no	A (preop. normemic, no transfusion)			0	0	0	0	no			0.95	all other causes	0.95
male	52	mild systemic disease	ever	former	oropharynx		pT2	pN0	pN0	stage II					G3	4.86	15.6	no	Normal hemoglobin, normal RBC	no	A (preop. normemic, no transfusion)			0	0	0	0	yes	chemoradiation	60	0.83		6.84
male	54	mild systemic disease	ever	current	hypopharynx		pT2	pN2b	pN+	stage IVA					G3	5.48	16.9	no	Normal hemoglobin, normal RBC	no	A (preop. normemic, no transfusion)			0	0	0	0	yes	radiation		6.41	tumor-associated UADT	2.43
male	68	severe systemic disease	ever	current	hypopharynx		pT3	pN0	pN0	stage III					G2	3.76	11.8	yes	Low hemoglobin, low RBC	no	C (preop. anemic, no transfusion)			0		0	0	yes	chemoradiation	60	0.1		0.1
male	82	severe systemic disease	never	never	oral cavity		pT2	pN0	pN0	stage II					G3	5.26	14.3	no	Normal hemoglobin, normal RBC	no	A (preop. normemic, no transfusion)			0	0	0	0	no			0.44	tumor-associated UADT	0.49
male	52	mild systemic disease	ever	former	oropharynx		pT2	pN2c	pN+	stage IVA					G2	4.03	14.5	yes	Normal hemoglobin, low RBC	no	C (preop. anemic, no transfusion)			0	0	0	0	yes	radiation	72		tumor-associated UADT	1.35
male	50	severe systemic disease	ever	current	hypopharynx		pT1	pN0	pN0	stage I					G2	3.96	13.5	yes	Normal hemoglobin, low RBC	no	C (preop. anemic, no transfusion)			0	0	0	0	no			6.65		6.65
male	92	severe systemic disease	never	never	oral cavity		pT1	pN0	pN0	stage I					G2	4.7	15	no	Normal hemoglobin, normal RBC	no	A (preop. normemic, no transfusion)			0	0	0	0	no			0.8	all other causes	0.8
male	62	mild systemic disease	never	never	oropharynx		pT2	pN2c	pN+	stage IVA					G2	4.48	14.1	yes	Normal hemoglobin, low RBC	no	C (preop. anemic, no transfusion)			0	0	0	0	yes	chemoradiation	60	5.66		5.66
female	81	severe systemic disease	never	never	oral cavity		pT1	pN0	pN0	stage I					G1	4.48	13.5	no	Normal hemoglobin, normal RBC	no	A (preop. normemic, no transfusion)			0	0	0	0	no			1.3	tumor-associated UADT	1.72
female	62	mild systemic disease	ever	current	hypopharynx		pT1	pN1	pN+	stage III					G2	4.24	14.9	yes	Normal hemoglobin, low RBC	no	C (preop. anemic, no transfusion)			0	0	0	0	yes	radiation	52.2	3.45	all other causes	5.04
male	59	severe systemic disease	ever	current	oral cavity		pT3	pN1	pN+	stage III					G3	3.39	10.9	yes	Low hemoglobin, low RBC	no	C (preop. anemic, no transfusion)			0	0	0	0	yes	chemoradiation		5.45	all other causes	5.45
male	50	mild systemic disease	ever	current	oral cavity		pT2	pN2b	pN+	stage IVA					G3	4.2	8	yes	Low hemoglobin, low RBC	no	C (preop. anemic, no transfusion)			0	0	0	0	yes	chemoradiation		3.09	tumor-associated UADT	3.92
female	55	mild systemic disease	ever	current	hypopharynx		pT1	pN2b	pN+	stage IVA					G3	4.81	14.9	no	Normal hemoglobin, normal RBC	no	A (preop. normemic, no transfusion)			0	0	0	0	yes	chemoradiation	59.4	5.43		5.43
male	58	mild systemic disease	never	never	oral cavity		pT1	pN0	pN0	stage I					G3	4.24	13.8	yes	Normal hemoglobin, low RBC	no	C (preop. anemic, no transfusion)			0	0	0	0	no			0.02		0.02
male	62		ever	current	oral cavity		pT1	pN0	pN0	stage I					G3	4.7	16.1	no	Normal hemoglobin, normal RBC	no	A (preop. normemic, no transfusion)			0	0	0	0	no			3.99		6.57
male	55	mild systemic disease	ever	current	oral cavity		pT3	pN0	pN0	stage III					G2	3.98	12.2	yes	Low hemoglobin, low RBC	no	C (preop. anemic, no transfusion)			0	0	0	0	yes	radiation	66.4	1.28	tumor-associated UADT	1.53
female	80	mild systemic disease	ever	current	oral cavity		pT2	pN1	pN+	stage III					G2	4.9	13.4	no	Normal hemoglobin, normal RBC	no	A (preop. normemic, no transfusion)			0	0	0	0	yes	radiation	66.6	1.05	tumor-associated UADT	1.21
male	56	mild systemic disease	never	never	oropharynx		pT1	pN2a	pN+	stage III					G3	5.2	15.5	no	Normal hemoglobin, normal RBC	no	A (preop. normemic, no transfusion)			0	0	0	0	yes	radiation	61.2	9.07		9.07
female	77	severe systemic disease	never	never	oral cavity		pT1	pN2b	pN+	stage IVA					G2	4.42	13.2	no	Normal hemoglobin, normal RBC	no	A (preop. normemic, no transfusion)			0	0	0	0	yes	radiation	56	0.01		0.01
male	49	mild systemic disease	ever	former	oral cavity		pT2	pN0	pN0	stage II					G1	3.83	13.1	yes	Low hemoglobin, low RBC	no	C (preop. anemic, no transfusion)			0	0	0	0	no			0.03		0.03
male	45	mild systemic disease	ever	current	oral cavity		pT2	pN2b	pN+	stage IVA					G1	4.09	13.3	yes	Low hemoglobin, low RBC	no	C (preop. anemic, no transfusion)			0	0	0	0	yes	chemoradiation	61.2		tumor-associated UADT	2.34
male	69	mild systemic disease	ever	former	oral cavity		pT1	pN0	pN0	stage I					G3	4.53	13.7	no	Normal hemoglobin, normal RBC	no	A (preop. normemic, no transfusion)			0	0	0	0	no			0.02		0.02
male	53	mild systemic disease	never	never	hypopharynx		pT3	pN2b	pN+	stage IVA					G3	5.81	17	no	Normal hemoglobin, normal RBC	no	A (preop. normemic, no transfusion)			0	0	0	0	yes	radiation	18	4.04	tumor-associated UADT	4.12
male	49	mild systemic disease	ever	former	oral cavity		pT1	pN0	pN0	stage I					G1	5.1	15.7	no	Normal hemoglobin, normal RBC	no	A (preop. normemic, no transfusion)			0	0	0	0	no			3.55		3.55
male	62	mild systemic disease	never	never	oropharynx		pT2	pN2b	pN+	stage IVA					G3	4.63	14.3	no	Normal hemoglobin, normal RBC	no	A (preop. normemic, no transfusion)			0	0	0	0	yes	chemoradiation	61.2	7.47		7.47
male	25	mild systemic disease	ever	current	oral cavity		pT2	pN2b	pN+	stage IVA					G2	5.11	15.3	no	Normal hemoglobin, normal RBC	no	A (preop. normemic, no transfusion)			0	0	0	0	yes	chemoradiation		8.59		8.59
female	34	healthy person	ever	current	oral cavity		pT3	pN2b	pN+	stage IVA					G2	4.42	13.9	no	Normal hemoglobin, normal RBC	no	A (preop. normemic, no transfusion)			0	0	0	0	yes	chemoradiation	61.2	0.81	tumor-associated UADT	0.89
female	63	mild systemic disease	ever	former	oral cavity		pT2	pN0	pN0	stage II					G2	4.47	13.1	no	Normal hemoglobin, normal RBC	no	A (preop. normemic, no transfusion)			0	0	0	0	yes	chemoradiation	62.4	5.5		5.5
male	45	mild systemic disease	ever	current	hypopharynx		pT2	pN2c	pN+	stage IVA					G3	4.28	12.7	yes	Low hemoglobin, low RBC	no	C (preop. anemic, no transfusion)			0	0	0	0	yes	radiation	60	0.87	tumor-associated UADT	0.87
male	46	severe systemic disease	ever	former	oral cavity		pT1	pN0	pN0	stage I					G1	4.36	13.1	yes	Low hemoglobin, low RBC	no	C (preop. anemic, no transfusion)			0	0	0	0	no			3.89		3.89
female	76	mild systemic disease	never	never	oropharynx		pT1	pN1	pN+	stage III					G3	4.33	12.2	no	Normal hemoglobin, normal RBC	no	A (preop. normemic, no transfusion)			0	0	0	0	yes	radiation		4.49		4.49
male	53	mild systemic disease	ever	current	oropharynx		pT2	pN2b	pN+	stage IVA					G3	4.4	15.4	yes	Normal hemoglobin, low RBC	no	C (preop. anemic, no transfusion)			0	0	0	0	yes	radiation	65.4	9.01		9.01
female	60	mild systemic disease	never	never	oral cavity		pT2	pN0	pN0	stage II					G2	5.1	15	no	Normal hemoglobin, normal RBC	no	A (preop. normemic, no transfusion)			0	0	0	0	yes	chemoradiation		0.9		0.9
male	63	mild systemic disease	never	never	oral cavity		pT1	pN0	pN0	stage I					G1	4.75	15.9	no	Normal hemoglobin, normal RBC	no	A (preop. normemic, no transfusion)			0	0	0	0	yes	chemoradiation	61.2	0.73		5.73
male	64	severe systemic disease	ever	current	oropharynx		pT1	pN0	pN0	stage I					G3	4.86	15	no	Normal hemoglobin, normal RBC	no	A (preop. normemic, no transfusion)			0	0	0	0	no			3.84		3.84
male	48	severe systemic disease	ever	current	oropharynx		pT2	pN1	pN+	stage III					G2	4.85	15.9	no	Normal hemoglobin, normal RBC	no	A (preop. normemic, no transfusion)			0	0	0	0	yes	chemoradiation		1.68	tumor-associated UADT	2.92
male	57		ever	former	oral cavity		pT3	pN2c	pN+	stage IVA					G2	4.47	12.9	yes	Low hemoglobin, low RBC	no	C (preop. anemic, no transfusion)			0	0	0	0	yes	radiation	50	1.22	tumor-associated UADT	1.48
male	78	severe systemic disease	never	never	oral cavity		pT2	pN0	pN0	stage II					G3	4.98	15.6	no	Normal hemoglobin, normal RBC	no	A (preop. normemic, no transfusion)			0	0	0	0	yes	radiation	59.4	0.86	all other causes	0.86
male	56	mild systemic disease	ever	current	oral cavity		pT2	pN1	pN+	stage III					G2	4.4	14.6	yes	Normal hemoglobin, low RBC	no	C (preop. anemic, no transfusion)			0	0	0	0	yes	chemoradiation	61.2	1.02	tumor-associated UADT	1.34
male	53	mild systemic disease	ever	current	hypopharynx		pT4a	pN2b	pN+	stage IVA					G3	4.7	15.4	no	Normal hemoglobin, normal RBC	no	A (preop. normemic, no transfusion)			0	0	0	0	yes	chemoradiation	61.2	7.72		7.72
male	65	severe systemic disease	ever	former	oropharynx		pT1	pN0	pN0	stage I					G3	4.49	15.1	yes	Normal hemoglobin, low RBC	no	C (preop. anemic, no transfusion)			0	0	0	0	no			1.08	all other causes	3.49
male	56	mild systemic disease	ever	current	hypopharynx		pT2	pN0	pN0	stage II					G2	3.62	10.4	yes	Low hemoglobin, low RBC	no	C (preop. anemic, no transfusion)			0	0	0	0	yes	radiation	61.2	3.06	all other causes	3.06
male	67	severe systemic disease	ever	current	oral cavity		pT2	pN0	pN0	stage II					G2	4.48	15.8	yes	Normal hemoglobin, low RBC	no	C (preop. anemic, no transfusion)			0	0	0	0	yes	radiation		7.15		7.15
female	45	mild systemic disease	ever	current	oral cavity		pT2	pN1	pN+	stage III					G2	4.55	14.4	no	Normal hemoglobin, normal RBC	no	A (preop. normemic, no transfusion)			0	0	0	0	yes	radiation	61.2	8.8		8.8
male	60	mild systemic disease	ever	current	oropharynx		pT1	pN2b	pN+	stage IVA					G2	4.46	14.7	yes	Normal hemoglobin, low RBC	no	C (preop. anemic, no transfusion)			0	0	0	0	yes	radiation	61.2	3.56		4.12
male	43	mild systemic disease	ever	current	oral cavity		pT2	pN0	pN0	stage II					G3	4.67	15.3	no	Normal hemoglobin, normal RBC	no	A (preop. normemic, no transfusion)			0	0	0	0	yes	radiation		1.63	tumor-associated UADT	3
male	63	mild systemic disease	never	never	hypopharynx		pT1	pN2c	pN+	stage IVA					G2	5.19	15.3	no	Normal hemoglobin, normal RBC	no	A (preop. normemic, no transfusion)			0	0	0	0	yes	radiation	61.2	8.68		8.68
female	54	healthy person	ever	current	oral cavity		pT1	pN0	pN0	stage I					G2	4.75	15.5	no	Normal hemoglobin, normal RBC	no	A (preop. normemic, no transfusion)			0	0	0	0	no			8.7		8.7
female	68	severe systemic disease	never	never	oropharynx		pT2	pN2c	pN+	stage IVA					G3	4.75	15.1	no	Normal hemoglobin, normal RBC	no	A (preop. normemic, no transfusion)			0	0	0	0	yes	radiation	61.2	3.2		3.2
female	53	mild systemic disease	ever	current	oropharynx		pT3	pN2c	pN+	stage IVA					G3	3.8	13.4	yes	Normal hemoglobin, low RBC	no	C (preop. anemic, no transfusion)			0	0	0	0	yes	radiation		1.45	tumor-associated UADT	1.94
male	66	mild systemic disease	ever	current	oral cavity		pT2	pN0	pN0	stage II					G2	4.84	15.1	no	Normal hemoglobin, normal RBC	no	A (preop. normemic, no transfusion)			0	0	0	0	no			0.33	tumor-associated UADT	2.66
female	48	mild systemic disease	ever	current	hypopharynx		pT2	pN0	pN0	stage II					G1	4.22	16.1	yes	Normal hemoglobin, low RBC	no	C (preop. anemic, no transfusion)			0	0	0	0	no			0.23		0.23
male	58	mild systemic disease	ever	former	oropharynx		pT2	pN2b	pN+	stage IVA					G3	4.73	15.3	no	Normal hemoglobin, normal RBC	no	A (preop. normemic, no transfusion)			0	0	0	0	yes	chemoradiation	60.8		tumor-associated UADT	1.74
male	50	mild systemic disease	ever	current	oral cavity		pT2	pN0	pN0	stage II					G2	4.01	14.3	yes	Normal hemoglobin, low RBC	no	C (preop. anemic, no transfusion)			0	0	0	0	yes	radiation		0.5		0.5
female	60	mild systemic disease	never	never	oropharynx		pT2	pN2b	pN+	stage IVA					G3	4.48	14.3	no	Normal hemoglobin, normal RBC	no	A (preop. normemic, no transfusion)			0	0	0	0	no			3.94	tumor-associated UADT	3.94
female	60	mild systemic disease	ever	current	oropharynx		pT4a	pN0	pN0	stage IVA					G3	5	14.4	no	Normal hemoglobin, normal RBC	no	A (preop. normemic, no transfusion)			0	0	0	0	yes	radiation	65	2.82		2.82
female	45	mild systemic disease	never	never	oral cavity		pT2	pN0	pN0	stage II					G2	4.61	13.5	no	Normal hemoglobin, normal RBC	no	A (preop. normemic, no transfusion)			0	0	0	0	yes	chemoradiation		3.41		3.77
male	59	mild systemic disease	ever	current	oral cavity		pT4a	pN2a	pN+	stage IVA					G2	4.34	13.9	yes	Normal hemoglobin, low RBC	no	C (preop. anemic, no transfusion)			0	0	0	0	yes	chemoradiation		0.06		6.79
male	52	mild systemic disease	ever	current	hypopharynx		pT1	pN2b	pN+	stage IVA					G3	4.14	12.8	yes	Low hemoglobin, low RBC	no	C (preop. anemic, no transfusion)			0	0	0	0	yes	chemoradiation	61.2	7.93		7.93
male	61	severe systemic disease	ever	current	hypopharynx		pT4a	pN1	pN+	stage IVA					G3	4.51	14.8	no	Normal hemoglobin, normal RBC	no	A (preop. normemic, no transfusion)			0	0	0	0	yes	chemoradiation		0.62	tumor-associated UADT	1.29
male	78	mild systemic disease	ever	former	oral cavity		pT2	pN0	pN0	stage II					G2	4.66	15.5	no	Normal hemoglobin, normal RBC	no	A (preop. normemic, no transfusion)			0	0	0	0	yes	radiation		0.87		0.88
male	40	mild systemic disease	ever	current	oropharynx		pT3	pN2c	pN+	stage IVA					G3	4.35	14.3	yes	Normal hemoglobin, low RBC	no	C (preop. anemic, no transfusion)			0	0	0	0	yes	chemoradiation			tumor-associated UADT	1.92
male	63	severe systemic disease	ever	current	oropharynx		pT1	pN2a	pN+	stage III					G2	5.4	17.5	no	Normal hemoglobin, normal RBC	no	A (preop. normemic, no transfusion)			0	0	0	0	yes	radiation		1.99	tumor-associated UADT	2.16
female	75	mild systemic disease	never	never	oral cavity		pT1	pN0	pN0	stage I					G2	4.91	15.5	no	Normal hemoglobin, normal RBC	no	A (preop. normemic, no transfusion)			0	0	0	0	no			1.49	tumor-associated UADT	1.91
male	48	healthy person	never	never	oropharynx		pT2	pN2c	pN+	stage IVA					G3	4.88	15.3	no	Normal hemoglobin, normal RBC	no	A (preop. normemic, no transfusion)			0	0	0	0	yes	radiation	57.5	1.17		1.17
male	55	mild systemic disease	ever	current	oropharynx		pT1	pN3	pN+	stage IVB					G3	4.26	15	yes	Normal hemoglobin, low RBC	no	C (preop. anemic, no transfusion)			0	0	0	0	yes	chemoradiation		0.27		0.27
male	68	mild systemic disease	ever	current	oral cavity		pT1	pN0	pN0	stage I					G2	5.07	17.5	no	Normal hemoglobin, normal RBC	no	A (preop. normemic, no transfusion)			0	0	0	0	no			1.53	tumor-associated UADT	1.53
male	67	healthy person	ever	current	oropharynx		pT4a	pN2a	pN+	stage IVA					G2	5.41	15.9	no	Normal hemoglobin, normal RBC	no	A (preop. normemic, no transfusion)			0	0	0	0	yes	chemoradiation		5.37		5.37
male	51	mild systemic disease	ever	current	oral cavity		pT1	pN0	pN0	stage I					G2	4.27	14.2	yes	Normal hemoglobin, low RBC	no	C (preop. anemic, no transfusion)			0	0	0	0	no			8.17		8.17
male	66	severe systemic disease	ever	current	oropharynx		pT3	pN2b	pN+	stage IVA					G2	4.62	14.8	no	Normal hemoglobin, normal RBC	no	A (preop. normemic, no transfusion)			0	0	0	0	yes	radiation		2.26		2.26
male	63	severe systemic disease	ever	current	oropharynx		pT2	pN1	pN+	stage III					G2	4.39	13.9	yes	Normal hemoglobin, low RBC	no	C (preop. anemic, no transfusion)			0	0	0	0	yes	chemoradiation		2.78	tumor-associated UADT	2.95
male	62	mild systemic disease	ever	current	oral cavity		pT1	pN0	pN0	stage I					G3	5.14	16.5	no	Normal hemoglobin, normal RBC	no	A (preop. normemic, no transfusion)			0	0	0	0	no			4.74		4.74
female	69	mild systemic disease	ever	current	oral cavity		pT4a	pN2b	pN+	stage IVA					G3	3.92	13.6	yes	Normal hemoglobin, low RBC	no	C (preop. anemic, no transfusion)			0	0	0	0	yes	chemoradiation	70.2	0.94	tumor-associated UADT	1.08
female	60	mild systemic disease	ever	current	oropharynx		pT1	pN0	pN0	stage I					G2	4.04	14.5	yes	Normal hemoglobin, low RBC	no	C (preop. anemic, no transfusion)			0	0	0	0	no			8.28		8.32
female	65	mild systemic disease	never	never	oral cavity		pT3	pN0	pN0	stage III					G3	5.14	14.6	no	Normal hemoglobin, normal RBC	no	A (preop. normemic, no transfusion)			0	0	0	0	yes	radiation		0.64		0.92
male	48	mild systemic disease	ever	current	oropharynx		pT4a	pN2c	pN+	stage IVA					G3	4.69	16.1	no	Normal hemoglobin, normal RBC	no	A (preop. normemic, no transfusion)			0	0	0	0	no			1.37	tumor-associated UADT	2.78
male	69	healthy person	ever	former	oropharynx		pT2	pN2c	pN+	stage IVA					G2	4.62	14.5	no	Normal hemoglobin, normal RBC	no	A (preop. normemic, no transfusion)			0	0	0	0	yes	radiation	70	6.69		6.69
male	56	mild systemic disease	ever	former	oropharynx		pT1	pN1	pN+	stage III					G2	4.25	14.4	yes	Normal hemoglobin, low RBC	no	C (preop. anemic, no transfusion)			0	0	0	0	yes	chemoradiation	61.2	0.02		0.02
male	59	mild systemic disease	ever	current	oropharynx		pT1	pN0	pN0	stage I					G2	4.53	14.8	no	Normal hemoglobin, normal RBC	no	A (preop. normemic, no transfusion)			0	0	0	0	no			1.16		7.01
male	62	mild systemic disease	ever	current	oropharynx		pT1	pN2c	pN+	stage IVA					G3	4.52	14.4	no	Normal hemoglobin, normal RBC	no	A (preop. normemic, no transfusion)			0	0	0	0	yes	radiation	61.2	1.64	tumor-associated UADT	1.64
male	61	severe systemic disease	ever	current	oropharynx		pT4a	pN2c	pN+	stage IVA					G3	4.92	14.9	no	Normal hemoglobin, normal RBC	no	A (preop. normemic, no transfusion)			0	0	0	0	yes	chemoradiation	60	3.67	tumor-associated UADT	1.97
male	64	mild systemic disease	ever	current	hypopharynx		pT1	pN0	pN0	stage I					G2	4.04	13.4	yes	Low hemoglobin, low RBC	no	C (preop. anemic, no transfusion)			0	0	0	0	yes	radiation	60.8	1.19	tumor-associated UADT	4.46
male	58	severe systemic disease	ever	current	oropharynx		pT3	pN2c	pN+	stage IVA		L1	V1		G3	4.55	15.2	no	Normal hemoglobin, normal RBC	yes	B (preop. normemic, periop. transfusion)	2008-05-16	intraoperatively	9	0	0	9	yes	immunoradiation	71.2	0.43	all other causes	0.43
male	56	mild systemic disease	ever	current	oral cavity		pT4a	pN0	pN0	stage IVA					G2	4.7	15	no	Normal hemoglobin, normal RBC	no	A (preop. normemic, no transfusion)			0	0	0	0	yes	radiation		6.49		6.49
female	22	healthy person	ever	current	oral cavity		pT1	pN0	pN0	stage I					G2	4.9	13.9	no	Normal hemoglobin, normal RBC	no	A (preop. normemic, no transfusion)			0	0	0	0	no			0.49	tumor-associated UADT	1.07
male	56	mild systemic disease	ever	former	oral cavity		pT2	pN1	pN+	stage III					G3	4.18	12.5	yes	Low hemoglobin, low RBC	no	C (preop. anemic, no transfusion)			0	0	0	0	yes	chemoradiation		0.7	tumor-associated UADT	0.96
male	59	mild systemic disease	ever	current	hypopharynx		pT4a	pN0	pN0	stage IVA					G2	4.22	13.8	yes	Normal hemoglobin, low RBC	no	C (preop. anemic, no transfusion)			0	0	0	0	yes	radiation	64	0.25	tumor-associated UADT	0.34
male	55	mild systemic disease	ever	current	oropharynx		pT1	pN1	pN+	stage III					G3	5.3	16.5	no	Normal hemoglobin, normal RBC	no	A (preop. normemic, no transfusion)			0	0	0	0	yes	radiation	64	7.85		7.85
male	77	severe systemic disease	never	never	oropharynx		pT3	pN0	pN0	stage III					G3	4.61	14.2	no	Normal hemoglobin, normal RBC	no	A (preop. normemic, no transfusion)			0	0	0	0	yes	radiation	64	4.88	all other causes	4.88
male	53	mild systemic disease	ever	current	oral cavity		pT3	pN2c	pN+	stage IVA					G2	4.76	15.1	no	Normal hemoglobin, normal RBC	no	A (preop. normemic, no transfusion)			0	0	0	0	yes	radiation	61.2	0.68	tumor-associated UADT	1.13
female	52	severe systemic disease	ever	current	oropharynx		pT2	pN2b	pN+	stage IVA					G1	5.49	12.9	no	Normal hemoglobin, normal RBC	no	A (preop. normemic, no transfusion)			0	0	0	0	yes	radiation		1.61	all other causes	1.61
male	57	healthy person	never	never	hypopharynx		pT2	pN2b	pN+	stage IVA					G3	4.92	15.2	no	Normal hemoglobin, normal RBC	no	A (preop. normemic, no transfusion)			0	0	0	0	yes	chemoradiation	64	1.63		1.63
male	62	healthy person	never	never	oral cavity		pT1								G1	4.63	14.4	no	Normal hemoglobin, normal RBC	no	A (preop. normemic, no transfusion)			0	0	0	0	no			0.27		5.5
male	58	mild systemic disease	ever	current	oropharynx		pT2	pN1	pN+	stage III					G2	3.99	14	yes	Normal hemoglobin, low RBC	no	C (preop. anemic, no transfusion)			0	0	0	0	yes	radiation	66	0.24		6.52
male	58	mild systemic disease	ever	current	hypopharynx		pT2	pN0	pN0	stage II					G3	4.58	15.4	no	Normal hemoglobin, normal RBC	no	A (preop. normemic, no transfusion)			0	0	0	0	yes	radiation	64	7		7
female	81	severe systemic disease	never	never	oral cavity		pT1	pN0	pN0	stage I					G1	3.61	11.5	yes	Low hemoglobin, low RBC	no	C (preop. anemic, no transfusion)			0	0	0	0	no			2.07	tumor-associated UADT	2.56
male	69	mild systemic disease	ever	former	oral cavity		pT1	pN2a	pN+	stage III					G2	5	15.4	no	Normal hemoglobin, normal RBC	no	A (preop. normemic, no transfusion)			0	0	0	0	yes	radiation	64	7.72		7.72
female	45	healthy person	ever	current	hypopharynx		pT2	pN2b	pN+	stage IVA					G3	3.78	12.1	yes	Normal hemoglobin, low RBC	no	C (preop. anemic, no transfusion)			0	0	0	0	yes	chemoradiation	64	3.3	tumor-associated UADT	4.06
male	64	severe systemic disease	never	never	oropharynx		pT3	pN2a	pN+	stage III					G2	4.53	12.2	yes	Low hemoglobin, normal RBC	no	C (preop. anemic, no transfusion)			0	0	0	0	yes	chemoradiation		0.19	all other causes	0.19
male	54	mild systemic disease	ever	current	oropharynx		pT4a	pN0	pN0	stage IVA					G3	4.23	13.6	yes	Normal hemoglobin, low RBC	no	C (preop. anemic, no transfusion)			0	0	0	0	yes	chemoradiation	64	5.3		5.3
male	53	severe systemic disease			larynx		pT4a	pN1	pN+	stage IVA		L1	V0	Pn1	G2	3.12	10.5	yes	Low hemoglobin, low RBC	yes	D (preop. anemic, periop. transfusion)	2008-10-18	in the course of tumor-unrelated measures	8	0	0	8	yes	radiation	64	0.68	all other causes	0.68
male	62	severe systemic disease	never	never	oral cavity		pT4a	pN2b	pN+	stage IVA					G3	4.18	13.8	yes	Normal hemoglobin, low RBC	no	C (preop. anemic, no transfusion)			0	0	0	0	yes	chemoradiation	65	0.71		0.93
female	67	severe systemic disease			hypopharynx		pT2								G3	4	12.6	yes	Normal hemoglobin, low RBC	yes	D (preop. anemic, periop. transfusion)	2008-10-22	in the course of revision surgery	40	4	10	54	no			6.51	all other causes	6.51
male	49	mild systemic disease	ever	current	oropharynx		pT1	pN0	pN0	stage I					G2	5.27	15.7	no	Normal hemoglobin, normal RBC	no	A (preop. normemic, no transfusion)			0	0	0	0	no			0.02		0.02
male	48	mild systemic disease	ever	current	oral cavity		pT2	pN0	pN0	stage II					G1	4.91	15.5	no	Normal hemoglobin, normal RBC	no	A (preop. normemic, no transfusion)			0	0	0	0	no			1.64		1.64
male	57	healthy person	never	never	oropharynx		pT2	pN2a	pN+	stage III					G3	5.21	16.2	no	Normal hemoglobin, normal RBC	no	A (preop. normemic, no transfusion)			0	0	0	0	yes	radiation		0.82		0.82
female	71	severe systemic disease	never	never	oral cavity		pT1	pN1	pN+	stage III					G1	4.56	15.5	no	Normal hemoglobin, normal RBC	no	A (preop. normemic, no transfusion)			0	0	0	0	no			1.28		1.28
male	55	mild systemic disease	ever	current	oropharynx		pT2	pN0	pN0	stage II					G2	4.36	14.1	yes	Normal hemoglobin, low RBC	no	C (preop. anemic, no transfusion)			0	0	0	0	no			0.56	tumor-associated UADT	0.98
male	51	severe systemic disease	never	never	oral cavity		pT1	pN2b	pN+	stage IVA					G3	5.43	17.6	no	Normal hemoglobin, normal RBC	no	A (preop. normemic, no transfusion)			0	0	0	0	yes	radiation		1.01		1.01
female	64	severe systemic disease	ever	current	oral cavity		pT2	pN0	pN0	stage II					G2	4.41	14.8	no	Normal hemoglobin, normal RBC	yes	B (preop. normemic, periop. transfusion)	2008-12-17	intraoperatively	2	0	0	2	yes	radiation	64	7.13		7.13
male	68	severe systemic disease	ever	current	oral cavity		pT1	pN1	pN+	stage III					G2	4.91	15.7	no	Normal hemoglobin, normal RBC	no	A (preop. normemic, no transfusion)			0	0	0	0	yes	radiation		3.06		3.06
male	49	mild systemic disease	ever	current	hypopharynx		pT4a	pN2c	pN+	stage IVA					G3	3.95	13.3	yes	Low hemoglobin, low RBC	no	C (preop. anemic, no transfusion)			0	0	0	0	yes	radiation		3.72		3.68
female	64	mild systemic disease	never	never	oral cavity		pT1	pN1	pN+	stage III					G2	4.45	14.4	no	Normal hemoglobin, normal RBC	no	A (preop. normemic, no transfusion)			0	0	0	0	yes	chemoradiation	64	0.91		0.91
male	55	severe systemic disease	ever	current	oropharynx		pT3	pN2b	pN+	stage IVA					G3	4.02	13.7	yes	Normal hemoglobin, low RBC	no	C (preop. anemic, no transfusion)			0	0	0	0	yes	chemoradiation		6.79		6.79
female	82	severe systemic disease	never	never	oral cavity		pT3	pN0	pN0	stage III					G1	4.14	12.2	yes	Normal hemoglobin, low RBC	no	C (preop. anemic, no transfusion)			0	0	0	0	no			2.31	tumor-associated UADT	2.72
female	48	mild systemic disease	ever	current	oropharynx		pT2	pN2c	pN+	stage IVA					G2	4.11	13.4	yes	Normal hemoglobin, low RBC	no	C (preop. anemic, no transfusion)			0	0	0	0	yes	chemoradiation	60	0.62	tumor-associated UADT	1.54
male	53	mild systemic disease	never	never	hypopharynx		pT4a	pN2c	pN+	stage IVA					G3	5.22	15.2	no	Normal hemoglobin, normal RBC	no	A (preop. normemic, no transfusion)			0	0	0	0	yes	chemoradiation		1.36		5.94
female	66	mild systemic disease	ever	current	oral cavity		pT2	pN1	pN+	stage III					G1	4.27	14	yes	Normal hemoglobin, low RBC	no	C (preop. anemic, no transfusion)			0	0	0	0	yes	radiation	66	2.52		2.9
female	71	severe systemic disease	never	never	oral cavity		pT2	pN1	pN+	stage III					G2	4.52	13.3	no	Normal hemoglobin, normal RBC	no	A (preop. normemic, no transfusion)			0	0	0	0	yes	chemoradiation	64	6.96		6.96
male	61	mild systemic disease	ever	former	hypopharynx		pT3	pN2b	pN+	stage IVA					G3	4.58	14.4	no	Normal hemoglobin, normal RBC	no	A (preop. normemic, no transfusion)			0	0	0	0	yes	chemoradiation	64	4.71		4.71
female	59	mild systemic disease	never	never	oral cavity		pT1	pN2b	pN+	stage IVA		L1			G3	3.92	12.3	yes	Normal hemoglobin, low RBC	no	C (preop. anemic, no transfusion)			0	0	0	0	yes	chemoradiation	64	5.96		5.96
male	62	mild systemic disease	ever	former	oral cavity		pT1	pN1	pN+	stage III					G3	4.58	13.7	no	Normal hemoglobin, normal RBC	no	A (preop. normemic, no transfusion)			0	0	0	0	yes	chemoradiation		0.03		0.03
male	62	healthy person	never	never	oropharynx		pT1	pN2a	pN+	stage III					G3	5.2	15.7	no	Normal hemoglobin, normal RBC	no	A (preop. normemic, no transfusion)			0	0	0	0	yes	radiation	64	5.54		5.54
male	68	severe systemic disease	ever	current	oropharynx		pT2	pN1	pN+	stage III	no spread	L1	V0		G3	4.33	14.1	yes	Normal hemoglobin, low RBC	yes	D (preop. anemic, periop. transfusion)	2009-07-04	in the course of tumor-unrelated measures	2	0	0	2	yes	chemoradiation	64	0.12	tumor-associated UADT	2.95
female	58	severe systemic disease	ever	current	oropharynx		pT4a	pN2a	pN+	stage IVA		L1	V1	Pn1	G3	3.69	10.6	yes	Low hemoglobin, low RBC	yes	D (preop. anemic, periop. transfusion)	2009-05-25	postop. developing/increasing anemia	3	0	3	6	yes	chemoradiation		6.72		6.72
male	66	severe systemic disease	ever	current	oropharynx		pT2	pN2c	pN+	stage IVA		L1			G2	4.51	13.8	no	Normal hemoglobin, normal RBC	no	A (preop. normemic, no transfusion)			0	0	0	0	yes	chemoradiation	68	1.23	all other causes	1.23
male	61	severe systemic disease	ever	current	hypopharynx		pT2	pN2c	pN+	stage IVA		L1	V0		G3	5	15.1	no	Normal hemoglobin, normal RBC	yes	B (preop. normemic, periop. transfusion)	2009-06-04	postop. developing/increasing anemia	7	0	0	7	yes	chemoradiation		1.19	all other causes	1.19
male	76	mild systemic disease	ever	former	oropharynx		pT2	pN2c	pN+	stage IVA					G3	3.91	12.3	yes	Low hemoglobin, low RBC	no	C (preop. anemic, no transfusion)			0	0	0	0	yes	chemoradiation	64	3.46	tumor-associated UADT	4.38
male	58	severe systemic disease	ever	current	oropharynx		pT2	pN0	pN0	stage II					G3	4.81	14.4	no	Normal hemoglobin, normal RBC	no	A (preop. normemic, no transfusion)			0	0	0	0	no			6.39		6.39
female	68	severe systemic disease	ever	current	oral cavity		pT2	pN0	pN0	stage II					G2	4.72	14.6	no	Normal hemoglobin, normal RBC	no	A (preop. normemic, no transfusion)			0	0	0	0	yes	radiation	64	3.97		3.97
male	55	severe systemic disease	ever	current	oral cavity		pT3	pN2a	pN+	stage III					G3	4.28	14.5	yes	Normal hemoglobin, low RBC	no	C (preop. anemic, no transfusion)			0	0	0	0	no			0.01	all other causes	0.01
female	79	severe systemic disease	never	never	oropharynx	positive	pT1	pN2b	pN+	stage IVA	no spread	L0	V0		G3	4.46	13.5	no	Normal hemoglobin, normal RBC	no	A (preop. normemic, no transfusion)			0	0	0	0	yes	radiation	64	0.6		6.82
male	55	mild systemic disease	ever	current	oropharynx		pT1	pN0	pN0	stage I					G3	4.36	14.1	yes	Normal hemoglobin, low RBC	no	C (preop. anemic, no transfusion)			0	0	0	0	no			0.34		0.34
male	60	mild systemic disease	ever	current	oropharynx		pT2	pN0	pN0	stage II					G2	4.43	13.8	yes	Normal hemoglobin, low RBC	no	C (preop. anemic, no transfusion)			0	0	0	0	yes	radiation	56.2	3.13		3.78
female	45	mild systemic disease	ever	current	oropharynx	positive	pT1	pN2b	pN+	stage IVA	no spread	L1	V0	Pn0	G3	4.54	14.3	no	Normal hemoglobin, normal RBC	no	A (preop. normemic, no transfusion)			0	0	0	0	yes	radiation	64	6.68		6.68
female	73	mild systemic disease	never	never	oropharynx	positive	pT2	pN2b	pN+	stage IVA	no spread	L0	V0		G3	3.39	11.1	yes	Low hemoglobin, low RBC	no	C (preop. anemic, no transfusion)			0	0	0	0	yes	radiation	64	6.71		6.71
male	67	severe systemic disease	ever	current	oral cavity		pT1	pN0	pN0	stage I					G2	4.29	14.1	yes	Normal hemoglobin, low RBC	no	C (preop. anemic, no transfusion)			0	0	0	0	no			5.16		5.16
male	74	severe systemic disease	ever	current	oral cavity		pT1	pN0	pN0	stage I					G2	4.57	14.6	no	Normal hemoglobin, normal RBC	no	A (preop. normemic, no transfusion)			0	0	0	0	no			1.78	all other causes	3.95
male	64	severe systemic disease	ever	current	oral cavity		pT1	pN0	pN0	stage I		L0	V0	Pn0	G2	4.22	14.5	yes	Normal hemoglobin, low RBC	no	C (preop. anemic, no transfusion)			0	0	0	0	no			2.59	tumor-associated UADT	2.68
male	69	severe systemic disease	ever	former	oropharynx		pT1	pN0	pN0	stage I					G3	4.58	14.9	no	Normal hemoglobin, normal RBC	no	A (preop. normemic, no transfusion)			0	0	0	0	no			2.63		2.63
male	66	severe systemic disease			hypopharynx		pT4a	pN0	pN0	stage IVA			V0		G3	5.39	11	yes	Low hemoglobin, normal RBC	yes	D (preop. anemic, periop. transfusion)	2009-08-27	in the course of revision surgery	9	0	0	9	no			0.78	tumor-associated UADT	1.19
male	79	mild systemic disease	ever	former	oral cavity		pT2	pN0	pN0	stage II					G2	4.88	15	no	Normal hemoglobin, normal RBC	no	A (preop. normemic, no transfusion)			0	0	0	0	no			5.29		5.29
female	57	mild systemic disease	ever	current	oropharynx		pT1	pN0	pN0	stage I		L0	V0	Pn0	G2	3.99	13.8	yes	Normal hemoglobin, low RBC	no	C (preop. anemic, no transfusion)			0	0	0	0	no			5.55		5.55
female	68	severe systemic disease	ever	current	oropharynx		pT1	pN0	pN0	stage I					G1	4.64	14.6	no	Normal hemoglobin, normal RBC	no	A (preop. normemic, no transfusion)			0	0	0	0	no			3.28	all other causes	3.28
female	84	severe systemic disease	never	never	oropharynx		pT1	pN2c	pN+	stage IVA	extranodal extension				G2	4.32	13	no	Normal hemoglobin, normal RBC	yes	B (preop. normemic, periop. transfusion)	2009-10-04	postop. developing/increasing anemia	2	0	0	2	yes	radiation	64	5.39	tumor-associated UADT	5.63
male	55	healthy person	never	never	oropharynx		pT2	pN2b	pN+	stage IVA					G2	4.93	15.2	no	Normal hemoglobin, normal RBC	no	A (preop. normemic, no transfusion)			0	0	0	0	yes	chemoradiation		4.4		4.4
male	54	severe systemic disease	ever	current	oral cavity		pT3	pN2b	pN+	stage IVA	extranodal extension	L1	V0	Pn1	G3	4.23	14.2	yes	Normal hemoglobin, low RBC	yes	D (preop. anemic, periop. transfusion)	2009-10-16	in the course of revision surgery	2	0	0	2	yes	chemoradiation	64	1.18	all other causes	1.18
female	48	severe systemic disease	ever	current	oral cavity		pT3	pN0	pN0	stage III		L0	V0		G2	3.66	13.1	yes	Normal hemoglobin, low RBC	no	C (preop. anemic, no transfusion)			0	0	0	0	yes	radiation	64	6.28		6.28
male	56	severe systemic disease	ever	current	oral cavity		pT2	pN0	pN0	stage II					G3	4.84	15.1	no	Normal hemoglobin, normal RBC	no	A (preop. normemic, no transfusion)			0	0	0	0	yes	chemoradiation		1.26	tumor-associated UADT	1.42
female	59	severe systemic disease	never	never	oral cavity		pT2	pN0	pN0	stage II					G2	3.95	12.8	yes	Normal hemoglobin, low RBC	no	C (preop. anemic, no transfusion)			0	0	0	0	no			0		0
female	55	severe systemic disease	never	never	oropharynx		pT1	pN0	pN0	stage I					G1	3.77	11.9	yes	Low hemoglobin, low RBC	no	C (preop. anemic, no transfusion)			0	0	0	0	no			5.04		5.04
male	69	severe systemic disease	ever	current	oropharynx		pT1	pN1	pN+	stage III	no spread	L0	V0		G2	3.77	12.2	yes	Low hemoglobin, low RBC	no	C (preop. anemic, no transfusion)			0	0	0	0	yes	radiation	64	6.85		6.85
male	69	mild systemic disease	never	never	oropharynx	positive	pT3	pN2b	pN+	stage IVA	extranodal extension	L1	V0	Pn0	G3	5.3	16.4	no	Normal hemoglobin, normal RBC	no	A (preop. normemic, no transfusion)			0	0	0	0	yes	chemoradiation	64	6.23		6.23
male	55	severe systemic disease	never	never	oropharynx		pT2	pN0	pN0	stage II					G2	4.35	14.3	yes	Normal hemoglobin, low RBC	no	C (preop. anemic, no transfusion)			0	0	0	0	no			0.76		1.03
female	47	mild systemic disease	ever	former	oropharynx		pT1	pN1	pN+	stage III					G3	4.51	14.2	no	Normal hemoglobin, normal RBC	no	A (preop. normemic, no transfusion)			0	0	0	0	yes	chemoradiation		1	tumor-associated UADT	2.3
female	63	mild systemic disease	ever	former	oropharynx	positive	pT1	pN2b	pN+	stage IVA	extranodal extension	L0	V0	Pn0	G3	4.11	12.6	yes	Normal hemoglobin, low RBC	no	C (preop. anemic, no transfusion)			0	0	0	0	yes	radiation	70	6.36		6.36
male	64	severe systemic disease	never	never	oral cavity		pT2	pN0	pN0	stage II		L0	V0		G1	4.44	13.4	yes	Low hemoglobin, low RBC	no	C (preop. anemic, no transfusion)			0	0	0	0	yes	radiation	64	6.41		6.41
female	59	mild systemic disease			oropharynx		pT3					L0	V0	Pn0	G2	4.63	12.9	no	Normal hemoglobin, normal RBC	yes	B (preop. normemic, periop. transfusion)	2010-03-05	postop. hemorrhage	8	2	12	22	no			3.72	tumor-associated UADT	6.73
male	59	severe systemic disease	ever	former	oropharynx	positive	pT1	pN2b	pN+	stage IVA	no spread	L0	V0		G3	3.84	13.1	yes	Low hemoglobin, low RBC	no	C (preop. anemic, no transfusion)			0	0	0	0	yes	radiation	70	5.72		5.72
male	55	mild systemic disease	never	never	oropharynx	positive	pT2	pN2a	pN+	stage III	no spread	L1	V0		G3	5.28	15.5	no	Normal hemoglobin, normal RBC	no	A (preop. normemic, no transfusion)			0	0	0	0	yes	chemoradiation	61.6	5.59		5.59
female	59	mild systemic disease			oropharynx		pT1	pN1	pN+	stage III	no spread				G3	4	12.9	yes	Normal hemoglobin, low RBC	yes	D (preop. anemic, periop. transfusion)	2010-07-22	postop. hemorrhage	5	0	12	17	yes	radiation	64	0.8	all other causes	0.8
male	66	mild systemic disease	ever	current	oropharynx	negative	pT2	pN1	pN+	stage III	no spread	L0	V0		G3	4.35	14	yes	Normal hemoglobin, low RBC	no	C (preop. anemic, no transfusion)			0	0	0	0	yes		66	4.28		5.71
male	64	severe systemic disease	ever	current	oropharynx		pT2					L0	V0		G2	3.01	9.9	yes	Low hemoglobin, low RBC	yes	D (preop. anemic, periop. transfusion)	2010-09-07	intraoperatively	2	0	0	2	no			3.39		6.35
male	59	mild systemic disease	ever	current	oropharynx	negative	pT1	pN2b	pN+	stage IVA	no spread	L0	V0		G3	4.09	14.6	yes	Normal hemoglobin, low RBC	no	C (preop. anemic, no transfusion)			0	0	0	0	yes	radiation	61.2	1.54	tumor-associated UADT	2.35
male	78				oropharynx	positive	pT1	pN0	pN0	stage I		L0	V0	Pn0	G3	3.15	9.6	yes	Low hemoglobin, low RBC	yes	D (preop. anemic, periop. transfusion)	2010-02-04	postop. developing/increasing anemia	3	0	0	3	no			1.49	all other causes	1.49
male	63	severe systemic disease	ever	former	oropharynx	positive	pT2	pN2b	pN+	stage IVA	extranodal extension	L0			G3	4.73	13.8	no	Normal hemoglobin, normal RBC	no	A (preop. normemic, no transfusion)			0	0	0	0	yes	chemoradiation	54	0.56		0.56
male	65	severe systemic disease	ever	current	oropharynx	positive	pT2	pN2a	pN+	stage III	no spread	L0	V0		G3	4.61	15	no	Normal hemoglobin, normal RBC	no	A (preop. normemic, no transfusion)			0	0	0	0	yes	radiation	64	5.43		5.43
male	53	severe systemic disease	ever	current	oropharynx	negative	pT2	pN0	pN0	stage II		L0	V0		G2	5.64	16.5	no	Normal hemoglobin, normal RBC	no	A (preop. normemic, no transfusion)			0	0	0	0	yes	radiation	64	4.73		4.73
male	73	severe systemic disease	ever	current	larynx		pT4a	pN0	pN0	stage IVA		L0	V0		G3	5.54	16.1	no	Normal hemoglobin, normal RBC	yes	B (preop. normemic, periop. transfusion)	2011-01-19	in the course of tumor-unrelated measures	3	0	0	3	yes	radiation		2.15	tumor-associated UADT	3.04
male	67	severe systemic disease	ever	former	oropharynx	negative	pT2	pN2b	pN+	stage IVA	extranodal extension	L0	V0		G3	5.13	16.3	no	Normal hemoglobin, normal RBC	no	A (preop. normemic, no transfusion)			0	0	0	0	yes	chemoradiation	64	4.96		4.96
female	66	severe systemic disease	ever	current	oropharynx	negative	pT3	pN2b	pN+	stage IVA	extranodal extension	L0	V0	Pn1	G2	5	14.5	no	Normal hemoglobin, normal RBC	no	A (preop. normemic, no transfusion)			0	0	0	0	yes	chemoradiation	64	1.29	tumor-associated UADT	1.87
male	61	severe systemic disease	ever	current	oropharynx	negative	pT2	pN1	pN+	stage III	no spread	L0	V0		G3	4.27	13.2	yes	Low hemoglobin, low RBC	no	C (preop. anemic, no transfusion)			0	0	0	0	yes	chemoradiation	61.2	4.81		4.81
male	80	severe systemic disease	ever	former	oropharynx	negative	pT2					L0	V0	Pn0	G2	3.27	11.6	yes	Low hemoglobin, low RBC	no	C (preop. anemic, no transfusion)			0	0	0	0	no			1.56	tumor-associated UADT	1.98
male	76	mild systemic disease	ever	former	oropharynx	negative	pT2	pN1	pN+	stage III	extranodal extension	L0	V0	Pn1	G3	4.8	14.2	no	Normal hemoglobin, normal RBC	no	A (preop. normemic, no transfusion)			0	0	0	0	yes	chemoradiation	64	1.5	tumor-associated UADT	1.69
female	57	severe systemic disease	ever	current	oropharynx	negative	pT3	pN1	pN+	stage III	no spread	L1	V0	Pn1	G2	3.59	12.3	yes	Normal hemoglobin, low RBC	yes	D (preop. anemic, periop. transfusion)	2011-04-20	postop. hemorrhage	10	0	9	19	yes	radiation	63.9	5.62		5.62
female	71	severe systemic disease	ever	current	oropharynx	negative	pT3	pN0	pN0	stage III		L0	V0	Pn0	G2	3.65	10.5	yes	Low hemoglobin, low RBC	no	C (preop. anemic, no transfusion)			0	0	0	0	yes	radiation	36	0.2	all other causes	0.2
female	69	mild systemic disease	ever	former	oropharynx	positive	pT1	pN2b	pN+	stage IVA	extranodal extension	L0	V0		G2	3.9	12.2	yes	Normal hemoglobin, low RBC	no	C (preop. anemic, no transfusion)			0	0	0	0	yes	chemoradiation	64	0.45	all other causes	0.45
male	67	severe systemic disease	ever	current	oropharynx	negative	pT2	pN2b	pN+	stage IVA	no spread	L0	V0	Pn0	G3	3.89	11.8	yes	Low hemoglobin, low RBC	no	C (preop. anemic, no transfusion)			0	0	0	0	yes	radiation	64	1.84	all other causes	1.84
female	58	mild systemic disease			oral cavity		pT3	pN2b	pN+	stage IVA	extranodal extension	L1	V0		G3	4.55	13.1	no	Normal hemoglobin, normal RBC	yes	B (preop. normemic, periop. transfusion)	2011-05-27	postop. developing/increasing anemia	2	0	0	2	yes	chemoradiation	64	0.67		0.87
male	56	mild systemic disease	ever	current	oropharynx		pT3	pN2b	pN+	stage IVA					G2	4.69	14.2	no	Normal hemoglobin, normal RBC	no	A (preop. normemic, no transfusion)			0	0	0	0	yes	chemoradiation	61.6	4.31		4.31
female	72	severe systemic disease	ever	current	oropharynx	negative	pT3	pN2b	pN+	stage IVA	extranodal extension	L1	V0	Pn0	G2	3.98	12.6	yes	Normal hemoglobin, low RBC	yes	D (preop. anemic, periop. transfusion)	2011-06-15	intraoperatively	1	0	0	1	yes	chemoradiation	64	4.48	tumor-associated other	4.48
male	45	mild systemic disease	ever	current	oropharynx	negative	pT2	pN2b	pN+	stage IVA	no spread	L0	V0	Pn0	G2	4.84	15.8	no	Normal hemoglobin, normal RBC	no	A (preop. normemic, no transfusion)			0	0	0	0	yes	radiation	60	4.27		4.27
male	58	severe systemic disease	ever	former	oropharynx	negative	pT2	pN2a	pN+	stage III	no spread	L1	V0	Pn0	G2	4.57	13.8	no	Normal hemoglobin, normal RBC	no	A (preop. normemic, no transfusion)			0	0	0	0	yes	radiation	70	4.27		4.27
male	62	severe systemic disease	ever	current	oropharynx		pT3	pN1	pN+	stage III					G3	4.58	14.1	no	Normal hemoglobin, normal RBC	no	A (preop. normemic, no transfusion)			0	0	0	0	yes	chemoradiation	64	4.88		4.88
male	49	severe systemic disease	ever	current	oral cavity		pT3					L1	V1	Pn1	G3	4.1	13.1	yes	Low hemoglobin, low RBC	yes	D (preop. anemic, periop. transfusion)	2011-07-31	postop. developing/increasing anemia	2	0	0	2	no			0.36	tumor-associated UADT	0.42
male	66	severe systemic disease	ever	current	oropharynx	negative	pT2	pN1	pN+	stage III	no spread	L0	V0	Pn0	G1	4.93	13	yes	Low hemoglobin, low RBC	yes	D (preop. anemic, periop. transfusion)	2011-07-22	postop. developing/increasing anemia	2	0	0	2	no			2.69	tumor-associated other	2.69
female	77	severe systemic disease	never	never	oropharynx	negative	pT3	pN2c	pN+	stage IVA	no spread	L0	V0		G3	4.41	12.8	no	Normal hemoglobin, normal RBC	no	A (preop. normemic, no transfusion)			0	0	0	0	yes	radiation	10		tumor-associated UADT	0.92
female	58	severe systemic disease			hypopharynx		pT2	pN2b	pN+	stage IVA	extranodal extension	L0	V0		G3	3.47	11.8	yes	Low hemoglobin, low RBC	yes	D (preop. anemic, periop. transfusion)	2011-08-10	postop. developing/increasing anemia	1	0	0	1	yes	chemoradiation		1.89	tumor-associated UADT	2.33
female	58	severe systemic disease	ever	current	oropharynx	negative	pT2	pN0	pN0	stage II		L0	V0		G2	4.39	13.9	no	Normal hemoglobin, normal RBC	no	A (preop. normemic, no transfusion)			0	0	0	0	yes	radiation	66	1.77		4.54
female	62	severe systemic disease	ever	former	oropharynx	negative	pT2	pN2a	pN+	stage III					G3	3.5	11.5	yes	Low hemoglobin, low RBC	yes	D (preop. anemic, periop. transfusion)	2011-10-10	in the course of revision surgery	2	0	0	2	no			0.47	tumor-associated UADT	1.93
female	63	mild systemic disease	never	never	oropharynx	positive	pT1	pN1	pN+	stage III	extranodal extension	L1	V0		G3	4.25	13.5	yes	Normal hemoglobin, low RBC	no	C (preop. anemic, no transfusion)			0	0	0	0	yes	chemoradiation	70	4.14		4.14
female	63	severe systemic disease	ever	current	oropharynx	positive	pT1	pN2c	pN+	stage IVA	extranodal extension	L1	V0		G2	3.5	11.3	yes	Low hemoglobin, low RBC	yes	D (preop. anemic, periop. transfusion)	2011-09-13	postop. developing/increasing anemia	4	0	0	4	yes	chemoradiation	64	1.01	all other causes	1.01
male	49	healthy person	ever	former	oropharynx		pT2	pN2a	pN+	stage III					G3	4.98	13.8	no	Normal hemoglobin, normal RBC	no	A (preop. normemic, no transfusion)			0	0	0	0	yes	chemoradiation	64	4.4		4.4
male	62	severe systemic disease	ever	former	oropharynx	negative	pT3	pN0	pN0	stage III					G2	4.37	13.7	yes	Low hemoglobin, low RBC	yes	D (preop. anemic, periop. transfusion)	2011-09-27	postop. developing/increasing anemia	2	0	0	2	yes	chemoradiation	62.6	5.97		5.97
male	57	mild systemic disease	ever	current	oropharynx	negative	pT2	pN2b	pN+	stage IVA	no spread	L0	V0	Pn1	G3	4.42	15.1	yes	Normal hemoglobin, low RBC	no	C (preop. anemic, no transfusion)			0	0	0	0	yes	chemoradiation	65.1		tumor-associated UADT	0.97
female	41	mild systemic disease	ever	former	oropharynx	positive	pT1	pN0	pN0	stage I		L0	V0		G3	4.77	13.3	no	Normal hemoglobin, normal RBC	no	A (preop. normemic, no transfusion)			0	0	0	0	yes	chemoradiation	64	4.53		4.53
female	73	severe systemic disease	never		larynx		pT4a								G2	3.47	10.4	yes	Low hemoglobin, low RBC	yes	D (preop. anemic, periop. transfusion)	2011-12-06	postop. developing/increasing anemia	1	0	0	1	no				tumor-associated UADT	0.81
male	60	severe systemic disease	ever	current	oropharynx	negative	pT3	pN2c	pN+	stage IVA	extranodal extension	L1			G2	4.62	15.2	no	Normal hemoglobin, normal RBC	no	A (preop. normemic, no transfusion)			0	0	0	0	yes	chemoradiation	64		tumor-associated UADT	1.42
male	41	severe systemic disease	ever	current	oropharynx	positive	pT3	pN1	pN+	stage III	no spread	L0	V0	Pn0	G2	4.49	14.4	yes	Normal hemoglobin, low RBC	no	C (preop. anemic, no transfusion)			0	0	0	0	yes	chemoradiation	72	0.81	tumor-associated UADT	1.18
male	54	mild systemic disease	ever	current	oropharynx	negative	pT3	pN0	pN0	stage III		L0	V0	Pn0	G2	4.7	15.2	no	Normal hemoglobin, normal RBC	no	A (preop. normemic, no transfusion)			0	0	0	0	yes	chemoradiation	63	3.9		3.9
male	60	severe systemic disease	ever	former	oropharynx	positive	pT1	pN2a	pN+	stage III	no spread	L0	V0	Pn0	G3	4.34	14	yes	Normal hemoglobin, low RBC	no	C (preop. anemic, no transfusion)			0	0	0	0	yes	radiation	66.6	4.08		4.08
male	50	severe systemic disease			oral cavity		pT3	pN2b	pN+	stage IVA	extranodal extension	L1	V0	Pn1	G2	5.42	16.2	no	Normal hemoglobin, normal RBC	yes	B (preop. normemic, periop. transfusion)	2011-11-23	postop. developing/increasing anemia	2	0	0	2	yes	chemoradiation	64	0.44	tumor-associated UADT	0.55
male	75	severe systemic disease			hypopharynx		pT3	pN3	pN+	stage IVB	extranodal extension	L1	V0		G3	4.24	13.8	yes	Low hemoglobin, low RBC	yes	D (preop. anemic, periop. transfusion)	2011-12-07	postop. developing/increasing anemia	3	0	0	3	no			0.05	all other causes	0.05
female	64	mild systemic disease	ever	current	hypopharynx	negative	pT1	pN0	pN0	stage I		L0	V0		G3	4.04	12.1	yes	Normal hemoglobin, low RBC	no	C (preop. anemic, no transfusion)			0	0	0	0	yes	chemoradiation	64	0.95	all other causes	0.95
male	53	severe systemic disease	ever	current	oropharynx	negative	pT2	pN2c	pN+	stage IVA	extranodal extension	L0	V0	Pn1	G3	5.78	16.2	no	Normal hemoglobin, normal RBC	yes	B (preop. normemic, periop. transfusion)	2011-12-22	in the course of revision surgery	1	0	0	1	yes	chemoradiation	64		tumor-associated UADT	1.07
male	48	severe systemic disease	ever	former	oropharynx	negative	pT2								G3	2.32	8.3	yes	Low hemoglobin, low RBC	yes	D (preop. anemic, periop. transfusion)	2011-12-19	in the course of tumor-unrelated measures	13	0	0	13	no			0.33	tumor-associated UADT	0.51
male	63	mild systemic disease	ever	former	oropharynx	negative	pT2	pN0	pN0	stage II		L0	V0	Pn0	G2	5.29	15.3	no	Normal hemoglobin, normal RBC	yes	B (preop. normemic, periop. transfusion)	2012-01-26	postop. hemorrhage	2	0	0	2	no			1.28		5.62
male	56	severe systemic disease	ever	current	oropharynx	positive	pT3	pN2b	pN+	stage IVA	extranodal extension	L0	V0	Pn1	G3	4.29	14.1	yes	Normal hemoglobin, low RBC	no	C (preop. anemic, no transfusion)			0	0	0	0	yes	chemoradiation	70.4	2.92	tumor-associated UADT	2.93
male	59	mild systemic disease	ever	former	oropharynx	positive	pT2	pN2a	pN+	stage III	extranodal extension	L0	V0		G3	5.08	15.2	no	Normal hemoglobin, normal RBC	no	A (preop. normemic, no transfusion)			0	0	0	0	yes	chemoradiation	64	4.32		4.32
male	60	mild systemic disease	ever	former	oropharynx	negative	pT2	pN0	pN0	stage II		L0	V0	Pn0	G3	5.34	16.5	no	Normal hemoglobin, normal RBC	no	A (preop. normemic, no transfusion)			0	0	0	0	yes	radiation	64	4.07		4.07
male	52	mild systemic disease	ever	former	oropharynx	positive	pT1	pN2a	pN+	stage III	no spread	L0	V0		G3	5.23	14.8	no	Normal hemoglobin, normal RBC	no	A (preop. normemic, no transfusion)			0	0	0	0	yes	radiation	64	3.94		3.94
male	74	mild systemic disease	ever	former	oropharynx	negative	pT1	pN2b	pN+	stage IVA	extranodal extension	L1	V0	Pn1	G2	4.45	14.4	yes	Normal hemoglobin, low RBC	no	C (preop. anemic, no transfusion)			0	0	0	0	yes	chemoradiation	64	3.63		3.63
male	64	mild systemic disease	never	never	oropharynx	positive	pT1	pN2b	pN+	stage IVA	extranodal extension	L0	V0	Pn0	G3	4.64	14.7	no	Normal hemoglobin, normal RBC	no	A (preop. normemic, no transfusion)			0	0	0	0	yes	chemoradiation	64	3.86		3.86
male	57	healthy person	ever	former	oropharynx	negative	pT1	pN0	pN0	stage I		L0	V0		G3	5.1	16	no	Normal hemoglobin, normal RBC	no	A (preop. normemic, no transfusion)			0	0	0	0	no			3.64		3.64
male	64	mild systemic disease	never	never	oropharynx	positive	pT2	pN2c	pN+	stage IVA	extranodal extension	L1	V0		G3	5.32	14	no	Normal hemoglobin, normal RBC	no	A (preop. normemic, no transfusion)			0	0	0	0	yes	chemoradiation	70	1.01	tumor-associated UADT	1.01
female	58	mild systemic disease	never	never	oral cavity	negative	pT2	pN0	pN0	stage II		L0	V0	Pn0	G2	4.18	13	yes	Normal hemoglobin, low RBC	no	C (preop. anemic, no transfusion)			0	0	0	0	yes	radiation	64	0.95	tumor-associated UADT	1.31
male	72	severe systemic disease	never		oropharynx	positive	pT2	pN2b	pN+	stage IVA	extranodal extension	L0	V0		G3	4.83	14	no	Normal hemoglobin, normal RBC	yes	B (preop. normemic, periop. transfusion)	2012-04-04	postop. hemorrhage	4	0	0	4	yes	chemoradiation	64	5.39		5.39
male	47	severe systemic disease	ever	current	oral cavity	negative	pT2					L0	V0	Pn0	G2	3.99	13.1	yes	Low hemoglobin, low RBC	yes	D (preop. anemic, periop. transfusion)	2012-03-29	intraoperatively	3	1	4	8	no			0.27	all other causes	0.27
male	70	severe systemic disease	never	never	oropharynx	positive	pT3	pN0	pN0	stage III		L0	V0		G3	4.58	14	no	Normal hemoglobin, normal RBC	yes	B (preop. normemic, periop. transfusion)	2012-04-20	postop. hemorrhage	2	0	0	2	no			5.41		5.41
male	50	severe systemic disease	ever	current	oropharynx	positive	pT2	pN0	pN0	stage II		L0	V0		G2	4.8	16	no	Normal hemoglobin, normal RBC	no	A (preop. normemic, no transfusion)			0	0	0	0	no			3.47		3.47
male	44	severe systemic disease	never	never	oropharynx	positive	pT3	pN2b	pN+	stage IVA	extranodal extension	L1	V0		G2	5.28	15.1	no	Normal hemoglobin, normal RBC	no	A (preop. normemic, no transfusion)			0	0	0	0	yes	chemoradiation	70.2	3.42		3.42
male	62	mild systemic disease	ever		oropharynx	negative	pT3	pN2b	pN+	stage IVA	no spread	L1	V0		G3	3.66	12.6	yes	Low hemoglobin, low RBC	yes	D (preop. anemic, periop. transfusion)	2012-05-19	postop. developing/increasing anemia	2	0	0	2	yes	chemoradiation	64	1.56		1.56
female	67	severe systemic disease	ever	current	larynx		pT2	pN1	pN+	stage III		L1	V0	Pn0	G3	4.86	15	no	Normal hemoglobin, normal RBC	yes	B (preop. normemic, periop. transfusion)	2012-06-16	in the course of tumor-unrelated measures	2	0	0	2	yes	chemoradiation	64	5.37		5.37
male	55	healthy person	never	never	oropharynx	positive	pT3	pN2a	pN+	stage III	extranodal extension	L0	V0	Pn0	G3	5.03	15	no	Normal hemoglobin, normal RBC	no	A (preop. normemic, no transfusion)			0	0	0	0	yes	radiation	64	2.6		3.28
male	72	severe systemic disease	ever	former	oropharynx	positive	pT2	pN2b	pN+	stage IVA	no spread	L1	V0	Pn0	G3	3.96	12.9	yes	Low hemoglobin, low RBC	yes	D (preop. anemic, periop. transfusion)	2012-07-22	postop. hemorrhage	4	0	0	4	yes	chemoradiation	64	3.22		3.22
male	65	severe systemic disease	ever	former	oropharynx	negative	pT1	pN2b	pN+	stage IVA	no spread	L1	V0	Pn0	G2	4.38	13.4	yes	Low hemoglobin, low RBC	no	C (preop. anemic, no transfusion)			0	0	0	0	yes	chemoradiation	66	3.76		3.76
male	72	severe systemic disease	ever	former	oral cavity	negative	pT4a	pN2b	pN+	stage IVA	extranodal extension	L0	V1		G3	3.47	10.4	yes	Low hemoglobin, low RBC	yes	D (preop. anemic, periop. transfusion)	2012-07-19	postop. hemorrhage	2	0	0	2	yes	chemoradiation	64	0.1	tumor-associated UADT	0.34
male	55	severe systemic disease	ever	current	oropharynx	positive	pT1	pN2c	pN+	stage IVA	no spread	L0	V0	Pn0	G3	5.5	15.4	no	Normal hemoglobin, normal RBC	no	A (preop. normemic, no transfusion)			0	0	0	0	yes	radiation	50.4	3.55		3.55
male	62	mild systemic disease	never	never	oropharynx	positive	pT2	pN0	pN0	stage II		L0	V0	Pn0	G3	4.98	14.8	no	Normal hemoglobin, normal RBC	no	A (preop. normemic, no transfusion)			0	0	0	0	yes	radiation	64	3.42		3.42
male	74	mild systemic disease	never	never	oropharynx	positive	pT3	pN1	pN+	stage III	extranodal extension	L1	V0	Pn0	G3	4.84	14.4	no	Normal hemoglobin, normal RBC	no	A (preop. normemic, no transfusion)			0	0	0	0	yes	chemoradiation	63	3.1	all other causes	3.1
male	69	severe systemic disease	ever	current	oropharynx	negative	pT3	pN2b	pN+	stage IVA	extranodal extension	L0	V0	Pn0	G2	4.32	13.3	yes	Low hemoglobin, low RBC	yes	D (preop. anemic, periop. transfusion)	2012-09-19	postop. hemorrhage	1	0	0	1	no			3.1		3.1
male	69	severe systemic disease	ever	current	oropharynx	negative	pT3	pN2b	pN+	stage IVA	extranodal extension	L0	V0	Pn0	G2	4.32	13.3	yes	Low hemoglobin, low RBC	no	C (preop. anemic, no transfusion)			0	0	0	0	no			3.1		3.1
female	45	mild systemic disease	ever	current	oropharynx	negative	pT3	pN2a	pN+	stage III	extranodal extension	L0	V0	Pn0	G3	3.6	11.8	yes	Low hemoglobin, low RBC	yes	D (preop. anemic, periop. transfusion)	2012-09-13	in the course of revision surgery	2	0	0	2	yes	chemoradiation	64	1.86		5.22
male	61	severe systemic disease	ever	former	oropharynx	negative	pT3	pN2b	pN+	stage IVA	extranodal extension	L1	V0	Pn0	G2	4.63	14.1	no	Normal hemoglobin, normal RBC	no	A (preop. normemic, no transfusion)			0	0	0	0	yes	chemoradiation	63	1.46		3.62
male	54	mild systemic disease	never	never	oropharynx	positive	pT2	pN2c	pN+	stage IVA	no spread	L1	V1	Pn0	G3	4.53	14.2	no	Normal hemoglobin, normal RBC	no	A (preop. normemic, no transfusion)			0	0	0	0	yes	chemoradiation	63	3.61		3.61
male	66	mild systemic disease	ever	current	oropharynx	negative	pT2	pN0	pN0	stage II		L0	V0	Pn0	G2	4.81	13.2	yes	Low hemoglobin, normal RBC	no	C (preop. anemic, no transfusion)			0	0	0	0	yes	radiation	64	3.03		3.03
male	46	severe systemic disease	ever	current	oropharynx	negative	pT2	pN0	pN0	stage II		L0	V0	Pn0	G2	4.62	14.5	no	Normal hemoglobin, normal RBC	no	A (preop. normemic, no transfusion)			0	0	0	0	yes	radiation	64	3.53		3.53
female	68	severe systemic disease	never	never	oropharynx	positive	pT2	pN2a	pN+	stage III	no spread	L0	V0	Pn0	G3	4.79	14.3	no	Normal hemoglobin, normal RBC	no	A (preop. normemic, no transfusion)			0	0	0	0	yes	chemoradiation	70	3.52		3.52
male	51	severe systemic disease	ever	current	hypopharynx		pT3	pN2a	pN+	stage III	no spread	L0	V0	Pn0	G2	2.88	8.1	yes	Low hemoglobin, low RBC	yes	D (preop. anemic, periop. transfusion)	2012-10-22	intraoperatively	2	0	0	2	yes	radiation		0.58		0.58
male	36	mild systemic disease	ever	former	oropharynx	positive	pT1	pN0	pN0	stage I		L0	V0	Pn0	G2	4.85	16	no	Normal hemoglobin, normal RBC	no	A (preop. normemic, no transfusion)			0	0	0	0	no			2.28		2.95
male	68	mild systemic disease	ever	former	oropharynx	positive	pT3	pN1	pN+	stage III	extranodal extension	L1	V0	Pn0	G3	4.19	13.6	yes	Normal hemoglobin, low RBC	no	C (preop. anemic, no transfusion)			0	0	0	0	no			2.96		3.38
male	54	severe systemic disease	ever	current	oropharynx	negative	pT3	pN2b	pN+	stage IVA	extranodal extension	L0	V0	Pn1	G3	5.02	15.1	no	Normal hemoglobin, normal RBC	yes	B (preop. normemic, periop. transfusion)	2012-12-10	in the course of revision surgery	4	0	0	4	yes	radiation	64	0.99	all other causes	0.99
female	55	severe systemic disease	ever	former	oropharynx	positive	pT3	pN0	pN0	stage III		L0	V0	Pn0	G3	4.35	12.1	no	Normal hemoglobin, normal RBC	no	A (preop. normemic, no transfusion)			0	0	0	0	yes	chemoradiation	64	3.34		3.34
female	47	mild systemic disease	ever	current	oropharynx	positive	pT3	pN1	pN+	stage III	no spread	L0	V0	Pn0	G3	4.68	13.7	no	Normal hemoglobin, normal RBC	no	A (preop. normemic, no transfusion)			0	0	0	0	yes	chemoradiation	66	2.75		2.75
male	64	severe systemic disease	ever	former	oropharynx	positive	pT3	pN2b	pN+	stage IVA	no spread	L0	V0	Pn0	G3	5.48	16.9	no	Normal hemoglobin, normal RBC	no	A (preop. normemic, no transfusion)			0	0	0	0	yes	radiation	66	3.34		3.34
male	69	severe systemic disease	ever	former	hypopharynx	negative	pT4a	pN1	pN+	stage IVA	no spread	L1	V0	Pn0	G3	3.23	9.7	yes	Low hemoglobin, low RBC	yes	D (preop. anemic, periop. transfusion)	2013-01-28	intraoperatively	5	0	0	5	yes	chemoradiation	64	0.6	tumor-associated UADT	0.77
female	65	severe systemic disease	ever	former	oropharynx	negative	pT2					L0	V0	Pn1	G2	4.31	13	no	Normal hemoglobin, normal RBC	yes	B (preop. normemic, periop. transfusion)	2013-01-29	intraoperatively	1	0	0	1	no			0.21	tumor-associated UADT	0.75
male	68	mild systemic disease	never	never	oropharynx	positive	pT1	pN1	pN+	stage III	no spread	L1	V0	Pn0	G3	5.21	16	no	Normal hemoglobin, normal RBC	no	A (preop. normemic, no transfusion)			0	0	0	0	yes	chemoradiation	74	3.18		3.18
female	68	severe systemic disease	ever	current	oropharynx	negative	pT3	pN0	pN0	stage III		L0	V0	Pn0	G3	4.57	14.8	no	Normal hemoglobin, normal RBC	no	A (preop. normemic, no transfusion)			0	0	0	0	yes	radiation	64	3.04		3.04
male	47	severe systemic disease	ever	current	oropharynx	negative	pT3	pN2a	pN+	stage III	extranodal extension	L0	V0	Pn0	G3	5.14	15.9	no	Normal hemoglobin, normal RBC	no	A (preop. normemic, no transfusion)			0	0	0	0	yes	chemoradiation	66	2.84		3.18
male	56	severe systemic disease	ever	former	oropharynx	positive	pT2	pN0	pN0	stage II		L0	V0	Pn0	G3	4.77	15.8	no	Normal hemoglobin, normal RBC	no	A (preop. normemic, no transfusion)			0	0	0	0	yes	chemoradiation	67.5	2.86		2.86
male	53	severe systemic disease	ever	current	oropharynx	negative	pT3	pN3	pN+	stage IVB	extranodal extension	L1	V0	Pn1	G2	3.58	13.3	yes	Low hemoglobin, low RBC	yes	D (preop. anemic, periop. transfusion)	2013-04-04	in the course of revision surgery	1	0	0	1	yes	chemoradiation	64	0.52	all other causes	0.52
male	57	severe systemic disease	ever	former	oropharynx	positive	pT3	pN2b	pN+	stage IVA	extranodal extension	L1	V1	Pn1	G3	4.5	14.4	no	Normal hemoglobin, normal RBC	no	A (preop. normemic, no transfusion)			0	0	0	0	yes	chemoradiation	61.6	2.49		2.49
male	66	mild systemic disease	never	never	oropharynx	positive	pT2	pN2a	pN+	stage III	no spread	L0	V0	Pn0	G3	4.59	12.9	yes	Low hemoglobin, normal RBC	no	C (preop. anemic, no transfusion)			0	0	0	0	yes	radiation	63.9	2.28		2.28
female	78	severe systemic disease	never	never	oropharynx	negative	pT2	pN0	pN0	stage II		L0	V0	Pn0	G3	4.11	12.8	yes	Normal hemoglobin, low RBC	no	C (preop. anemic, no transfusion)			0	0	0	0	no			2.06		2.48
male	75	severe systemic disease	never	never	oropharynx	positive	pT2	pN2c	pN+	stage IVA	extranodal extension	L1	V1	Pn1	G3	3.02	9.5	yes	Low hemoglobin, low RBC	yes	D (preop. anemic, periop. transfusion)	2013-04-15	intraoperatively	3	0	0	3	yes	radiation	66.6	1.83	tumor-associated UADT	1.93
female	67	mild systemic disease	ever	current	oropharynx	negative	pT1	pN0	pN0	stage I		L0	V0	Pn0	G2	4.32	13.4	no	Normal hemoglobin, normal RBC	no	A (preop. normemic, no transfusion)			0	0	0	0	no			2.45		2.45
male	63	severe systemic disease	ever	current	oropharynx	negative	pT3	pN0	pN0	stage III		L0	V0	Pn1	G3	3.83	11.7	yes	Low hemoglobin, low RBC	yes	D (preop. anemic, periop. transfusion)	2013-05-07	intraoperatively	18	2	4	23	yes	radiation	70	0.47	tumor-associated UADT	0.68
male	72	severe systemic disease	ever	current	oropharynx	positive	pT4a	pN2c	pN+	stage IVA	extranodal extension	L0	V0	Pn0	G2	4.09	12.3	yes	Low hemoglobin, low RBC	yes	D (preop. anemic, periop. transfusion)	2013-05-07	intraoperatively	1	0	0	1	yes	chemoradiation	70	4.54		4.54
male	66	severe systemic disease	ever	former	oropharynx	negative	pT3	pN2b	pN+	stage IVA	no spread	L1	V0	Pn0	G3	4.35	12.8	yes	Low hemoglobin, low RBC	no	C (preop. anemic, no transfusion)			0	0	0	0	yes	chemoradiation	64	2.37		2.37
male	67	mild systemic disease	never	never	oropharynx	positive	pT2	pN2c	pN+	stage IVA	extranodal extension	L0	V0	Pn0	G3	5.43	15.6	no	Normal hemoglobin, normal RBC	no	A (preop. normemic, no transfusion)			0	0	0	0	yes	chemoradiation	64	2.34		2.34
male	70	mild systemic disease	ever	current	oropharynx	negative	pT2	pN2b	pN+	stage IVA	no spread	L1	V0	Pn0	G2	4.15	13.3	yes	Low hemoglobin, low RBC	no	C (preop. anemic, no transfusion)			0	0	0	0	yes	radiation	64	0.89	all other causes	0.89
male	61	severe systemic disease	ever	current	oropharynx	negative	pT3	pN0	pN0	stage III		L1	V0	Pn0	G3	5.2	17.8	no	Normal hemoglobin, normal RBC	no	A (preop. normemic, no transfusion)			0	0	0	0	yes	radiation	64	2.12		2.12
male	52	mild systemic disease	ever	former	oropharynx	negative	pT3	pN2c	pN+	stage IVA	no spread	L1	V0	Pn0	G3	3.76	12.3	yes	Low hemoglobin, low RBC	no	C (preop. anemic, no transfusion)			0	0	0	0	yes	chemoradiation	64	1.23	tumor-associated UADT	1.45
male	68	severe systemic disease	never	never	oropharynx		pT4a					L0	V0	Pn0	G2	3.85	11.5	yes	Low hemoglobin, low RBC	yes	D (preop. anemic, periop. transfusion)	2013-07-02	postop. developing/increasing anemia	2	0	0	2	no			0.29		0.29
female	58	mild systemic disease	ever	current	oropharynx	negative	pT2	pN2b	pN+	stage IVA	no spread	L1	V0	Pn0	G3	3.48	13.6	yes	Normal hemoglobin, low RBC	no	C (preop. anemic, no transfusion)			0	0	0	0	yes	chemoradiation	66.6	2.19		2.19
male	78	severe systemic disease	never	never	oropharynx	positive	pT3	pN2b	pN+	stage IVA	extranodal extension	L1	V0	Pn0	G3	4.56	14.9	no	Normal hemoglobin, normal RBC	no	A (preop. normemic, no transfusion)			0	0	0	0	no			0.42		2.15
male	72	severe systemic disease	ever		oropharynx	negative	pT2	pN0	pN0	stage II		L0	V0	Pn0	G3	3.29	12.2	yes	Low hemoglobin, low RBC	no	C (preop. anemic, no transfusion)			0	0	0	0	yes	chemoradiation	64	0.35	all other causes	0.35
male	60	severe systemic disease	ever	current	oropharynx	negative	pT2	pN0	pN0	stage II		L0	V0	Pn0	G3	4.5	14.3	no	Normal hemoglobin, normal RBC	no	A (preop. normemic, no transfusion)			0	0	0	0	yes	radiation	64	2		2
male	62	severe systemic disease	ever	current	oropharynx	negative	pT3	pN2c	pN+	stage IVA	no spread	L1	V0	Pn0	G3	4.72	14.9	no	Normal hemoglobin, normal RBC	no	A (preop. normemic, no transfusion)			0	0	0	0	yes	chemoradiation	66.6	1.99		1.99
male	56	mild systemic disease	ever	former	oropharynx	negative	pT2	pN2b	pN+	stage IVA	no spread	L0	V0	Pn0	G3	4.88	14.3	no	Normal hemoglobin, normal RBC	no	A (preop. normemic, no transfusion)			0	0	0	0	yes	radiation	59.4	2.25		2.25
male	58	severe systemic disease	ever	former	oropharynx	positive	pT3	pN3	pN+	stage IVB	extranodal extension	L0	V0	Pn1	G3	5.01	15.7	no	Normal hemoglobin, normal RBC	yes	B (preop. normemic, periop. transfusion)	2014-01-29	in the course of revision surgery	1	0	0	1	yes	radiation	50	3.62		3.62
female	60	mild systemic disease	ever	current	oropharynx	negative	pT1	pN0	pN0	stage I		L0	V0	Pn0	G1	4.26	12.8	yes	Normal hemoglobin, low RBC	no	C (preop. anemic, no transfusion)			0	0	0	0	no			2.5		2.5
male	78	severe systemic disease	never	never	oropharynx	positive	pT3	pN2b	pN+	stage IVA	extranodal extension	L0	V0	Pn0	G2	4.72	14.3	no	Normal hemoglobin, normal RBC	yes	B (preop. normemic, periop. transfusion)	2014-02-25	postop. developing/increasing anemia	2	0	0	2	yes	radiation	63	3.74		3.74
male	67	severe systemic disease	ever	former	oropharynx	negative	pT2	pN2c	pN+	stage IVA	no spread	L1	V0	Pn1	G2	3.84	11.7	yes	Low hemoglobin, low RBC	yes	D (preop. anemic, periop. transfusion)	2014-03-15	postop. developing/increasing anemia	2	0	0	2	yes	radiation	64	1.11	all other causes	1.11
male	61	mild systemic disease	ever	current	oropharynx	negative	pT3	pN2c	pN+	stage IVA	no spread	L1	V0	Pn1	G3	3.66	12.3	yes	Low hemoglobin, low RBC	no	C (preop. anemic, no transfusion)			0	0	0	0	yes	chemoradiation	64	0.68		1.42
male	69	severe systemic disease	never	never	oropharynx	positive	pT2	pN1	pN+	stage III	extranodal extension	L1	V0	Pn0	G3	5.05	14.7	no	Normal hemoglobin, normal RBC	no	A (preop. normemic, no transfusion)			0	0	0	0	yes	chemoradiation	64	2.04		2.04
female	71	severe systemic disease	never	never	oropharynx	negative	pT3	pN0	pN0	stage III		L0	V0	Pn0	G2	4.67	14	no	Normal hemoglobin, normal RBC	no	A (preop. normemic, no transfusion)			0	0	0	0	yes	radiation	64	1.97		1.97
female	61	severe systemic disease	ever	current	oropharynx	negative	pT2	pN0	pN0	stage II		L0	V0	Pn0	G3	3.87	12.6	yes	Normal hemoglobin, low RBC	no	C (preop. anemic, no transfusion)			0	0	0	0	yes	radiation		1.38		1.38
female	70	severe systemic disease	ever	current	oropharynx	negative	pT1	pN0	pN0	stage I		L0	V0	Pn0	G3	4.64	14	no	Normal hemoglobin, normal RBC	no	A (preop. normemic, no transfusion)			0	0	0	0	no			1.61		1.61
male	55	mild systemic disease	ever	current	larynx	negative	pT2	pN2c	pN+	stage IVA	extranodal extension	L1	V1	Pn0	G3	3.69	12.3	yes	Low hemoglobin, low RBC	yes	D (preop. anemic, periop. transfusion)	2014-07-03	postop. hemorrhage	4	0	3	7	yes	chemoradiation	66	0.63	all other causes	0.63
male	55	mild systemic disease	ever	former	oropharynx	positive	pT2	pN0	pN0	stage II		L0	V0	Pn1	G2	5.04	14.9	no	Normal hemoglobin, normal RBC	no	A (preop. normemic, no transfusion)			0	0	0	0	yes	chemoradiation	64	1.83		1.83
male	61	severe systemic disease	ever	former	oropharynx	positive	pT2	pN1	pN+	stage III	no spread	L0	V0	Pn0	G3	4.73	14.5	no	Normal hemoglobin, normal RBC	yes	B (preop. normemic, periop. transfusion)	2014-08-16	postop. developing/increasing anemia	2	0	0	2	yes	chemoradiation	64	2.3	tumor-associated UADT	3.32
female	64	severe systemic disease	ever	current	oropharynx	negative	pT4a	pN2c	pN+	stage IVA	extranodal extension	L0	V0	Pn0	G3	4.3	13.1	no	Normal hemoglobin, normal RBC	yes	B (preop. normemic, periop. transfusion)	2014-08-12	intraoperatively	9	0	0	9	yes	radiation	64	1.99		1.99
male	63	severe systemic disease	never	never	oropharynx	positive	pT2	pN2c	pN+	stage IVA	extranodal extension	L1	V0	Pn0	G3	4.72	15.2	no	Normal hemoglobin, normal RBC	yes	B (preop. normemic, periop. transfusion)	2014-10-06	postop. hemorrhage	1	0	0	1	yes	chemoradiation	66	0.57	tumor-associated UADT	1.1
male	57	severe systemic disease	never	never	oropharynx	positive	pT1	pN2a	pN+	stage III	no spread	L1	V0	Pn0	G3	4.63	13.7	no	Normal hemoglobin, normal RBC	no	A (preop. normemic, no transfusion)			0	0	0	0	yes	radiation		1.64		1.64
male	75	severe systemic disease	ever	current	oropharynx	negative	pT2	pN0	pN0	stage II		L0	V0	Pn0	G2	3.99	12.1	yes	Low hemoglobin, low RBC	no	C (preop. anemic, no transfusion)			0	0	0	0	yes	radiation	64	0.81	tumor-associated UADT	0.92
male	71	severe systemic disease	ever	current	oropharynx	negative	pT3	pN2b	pN+	stage IVA	no spread	L0	V0	Pn0	G2	4.49	14	yes	Normal hemoglobin, low RBC	no	C (preop. anemic, no transfusion)			0	0	0	0	yes	chemoradiation		0.92		0.92
male	47	severe systemic disease	ever	current	oral cavity	negative	pT2	pN0	pN0	stage II		L0	V0	Pn1	G1	4.17	13.6	yes	Low hemoglobin, low RBC	yes	D (preop. anemic, periop. transfusion)	2014-11-26	in the course of revision surgery	2	0	0	2	yes	radiation	64	0.77	tumor-associated UADT	1.6
male	48	severe systemic disease	ever	current	oropharynx	positive	pT3	pN1	pN+	stage III	no spread	L0	V0	Pn0	G3	5.08	15.2	no	Normal hemoglobin, normal RBC	no	A (preop. normemic, no transfusion)			0	0	0	0	yes	chemoradiation	64	1.64		1.64
male	51	severe systemic disease	ever	current	oropharynx	negative	pT3	pN0	pN0	stage III		L1	V0	Pn0	G2	4.91	13.6	no	Normal hemoglobin, normal RBC	no	A (preop. normemic, no transfusion)			0	0	0	0	yes	radiation	64	1.31		1.31
male	60	severe systemic disease	ever	former	hypopharynx	negative	pT3	pN2b	pN+	stage IVA	extranodal extension	L1	V0	Pn0	G3	4.53	13.6	yes	Low hemoglobin, normal RBC	yes	D (preop. anemic, periop. transfusion)	2015-02-20	postop. hemorrhage	13	0	6	19	yes	radiation		1.28		1.29
male	63	severe systemic disease	ever	current	oropharynx	negative	pT2	pN0	pN0	stage II		L0	V0	Pn0	G3	4.12	13.7	yes	Low hemoglobin, low RBC	yes	D (preop. anemic, periop. transfusion)	2015-04-10	postop. developing/increasing anemia	1	0	0	1	yes	radiation	66	2.68		2.68
male	65	severe systemic disease, constant threat to life	ever	former	oropharynx	positive	pT2	pN1	pN+	stage III	extranodal extension	L1	V0	Pn0	G3	5.11	14.3	no	Normal hemoglobin, normal RBC	no	A (preop. normemic, no transfusion)			0	0	0	0	no			1.21		1.21
male	70	severe systemic disease	ever	former	oral cavity	negative	pT3	pN0	pN0	stage III		L0	V0	Pn0	G2	3.74	11.3	yes	Low hemoglobin, low RBC	no	C (preop. anemic, no transfusion)			0	0	0	0	yes	radiation	66	1.27		1.27
male	52	severe systemic disease	ever	current	oropharynx	negative	pT3	pN2b	pN+	stage IVA	no spread	L1	V0	Pn0	G3	5.13	14.9	no	Normal hemoglobin, normal RBC	no	A (preop. normemic, no transfusion)			0	0	0	0	yes	chemoradiation	66	0.86		0.9
male	59	mild systemic disease	ever	current	oropharynx	positive	pT2	pN2a	pN+	stage III	no spread	L0	V0	Pn0	G2	5.21	15	no	Normal hemoglobin, normal RBC	no	A (preop. normemic, no transfusion)			0	0	0	0	yes	chemoradiation	64	1.22		1.22
female	53	severe systemic disease	ever	former	oropharynx	negative	pT3	pN2b	pN+	stage IVA	extranodal extension	L1	V0	Pn1	G3	3.82	13.1	yes	Normal hemoglobin, low RBC	no	C (preop. anemic, no transfusion)			0	0	0	0	yes	chemoradiation	64	1.23		1.23
female	63	severe systemic disease	ever	current	hypopharynx	negative	pT3	pN0	pN0	stage III		L0	V0	Pn0	G3	5.3	16.4	no	Normal hemoglobin, normal RBC	yes	B (preop. normemic, periop. transfusion)	2015-06-26	postop. developing/increasing anemia	2	0	0	2	yes	chemoradiation	66	2.25		2.25
female	59	severe systemic disease	ever	current	oropharynx	negative	pT1	pN2b	pN+	stage IVA	no spread	L1	V1	Pn1	G3	3.99	12.9	yes	Normal hemoglobin, low RBC	no	C (preop. anemic, no transfusion)			0	0	0	0	yes			0.93		0.93
female	58	severe systemic disease	ever	current	oral cavity		pT2	pN0	pN0	stage II		L0	V0	Pn0	G3	3.69	11.5	yes	Normal hemoglobin, low RBC	yes	D (preop. anemic, periop. transfusion)	2015-07-21	postop. developing/increasing anemia	4	1	0	5	yes	radiation	64	2.2		2.2
male	41	mild systemic disease	ever	current	oral cavity	negative	pT2	pN2c	pN+	stage IVA	no spread	L0	V0	Pn0	G3	5.22	17.1	no	Normal hemoglobin, normal RBC	no	A (preop. normemic, no transfusion)			0	0	0	0	yes	chemoradiation	54.5	0.98		0.98
male	65	severe systemic disease	ever	current	oropharynx	negative	pT2	pN1	pN+	stage III	no spread	L1	V0	Pn1	G2	3.91	14.4	yes	Normal hemoglobin, low RBC	no	C (preop. anemic, no transfusion)			0	0	0	0	yes	chemoradiation		0.05		0.05
female	53	severe systemic disease			oropharynx	positive	pT3	pN2b	pN+	stage IVA	no spread	L0	V0	Pn0	G3	4.55	13.1	no	Normal hemoglobin, normal RBC	no	A (preop. normemic, no transfusion)			0	0	0	0	yes	radiation	64	0.69		0.69
female	61	healthy person	ever	current	oropharynx	positive	pT2	pN2b	pN+	stage IVA	no spread	L0	V0	Pn0	G3	4.49	13.8	no	Normal hemoglobin, normal RBC	no	A (preop. normemic, no transfusion)			0	0	0	0	yes	chemoradiation	66	0.23		0.23
female	43	severe systemic disease	ever	current	oral cavity	negative	pT2	pN0	pN0	stage II		L1	V0	Pn1	G2	4.06	8.8	yes	Low hemoglobin, normal RBC	yes	D (preop. anemic, periop. transfusion)	2015-09-11	postop. developing/increasing anemia	2	0	0	2	no			2.02		2.02
male	52	severe systemic disease	ever	former	oropharynx	positive	pT2	pN2b	pN+	stage IVA	extranodal extension	L1	V0	Pn1	G3	5.15	15.6	no	Normal hemoglobin, normal RBC	no	A (preop. normemic, no transfusion)			0	0	0	0	no			0.08		0.08
male	46	severe systemic disease	never	never	oropharynx	positive	pT2	pN1	pN+	stage III	no spread	L0	V0	Pn0	G3	5.45	15.8	no	Normal hemoglobin, normal RBC	no	A (preop. normemic, no transfusion)			0	0	0	0	yes	radiation	64	0.76		0.76
male	66	severe systemic disease	ever	current	oropharynx	negative	pT3	pN0	pN0	stage III		L1	V0	Pn1	G3	3.84	10.9	yes	Low hemoglobin, low RBC	yes	D (preop. anemic, periop. transfusion)	2015-10-27	postop. developing/increasing anemia	8	0	0	8	no			0.24		0.25
male	55	severe systemic disease	ever	current	oral cavity	negative	pT2	pN1	pN+	stage III	no spread	L0	V0	Pn0	G3	4.71	12.9	yes	Low hemoglobin, normal RBC	no	C (preop. anemic, no transfusion)			0	0	0	0	yes	chemoradiation	66	0.97		0.97
male	62	severe systemic disease	ever	former	oropharynx	positive	pT2	pN2b	pN+	stage IVA	extranodal extension	L0	V0	Pn0	G3	4.74	15.3	no	Normal hemoglobin, normal RBC	no	A (preop. normemic, no transfusion)			0	0	0	0	yes	chemoradiation	64	0.95		0.95
female	74	severe systemic disease	ever	current	oropharynx	positive	pT3	pN2c	pN+	stage IVA	no spread	L1	V0	Pn1	G3	4.81	15	no	Normal hemoglobin, normal RBC	no	A (preop. normemic, no transfusion)			0	0	0	0				0.06		0.06
male	57	healthy person	ever	current	oropharynx	positive	pT3	pN3	pN+	stage IVB	extranodal extension	L1	V0	Pn0	G2	3.43	11.9	yes	Low hemoglobin, low RBC	no	C (preop. anemic, no transfusion)			0	0	0	0	yes	chemoradiation	67.1	0.58		0.58
male	75	severe systemic disease	ever	former	oropharynx	negative	pT3	pN2b	pN+	stage IVA	extranodal extension	L0	V0	Pn0	G2	4.2	9.1	yes	Low hemoglobin, low RBC	yes	D (preop. anemic, periop. transfusion)	2016-01-18	intraoperatively	4	0	0	4	yes	radiation	66	1.85		1.85
male	58	severe systemic disease	ever	current	oropharynx	positive	pT3	pN2a	pN+	stage III	extranodal extension	L0	V0	Pn1	G3	5.04	15.7	no	Normal hemoglobin, normal RBC	no	A (preop. normemic, no transfusion)			0	0	0	0	yes	chemoradiation	64	0.52		0.52
male	66	mild systemic disease	ever	current	oropharynx	positive	pT2	pN1	pN+	stage III	extranodal extension	L0	V0	Pn0	G2	4.71	14.7	no	Normal hemoglobin, normal RBC	no	A (preop. normemic, no transfusion)			0	0	0	0	yes	chemoradiation	66	0.33		0.33
female	55	severe systemic disease	ever	current	oropharynx	negative	pT3	pN1	pN+	stage III	no spread	L1	V0	Pn0	G2	4.97	14.8	no	Normal hemoglobin, normal RBC	no	A (preop. normemic, no transfusion)			0	0	0	0	yes	chemoradiation	64	0.23		0.23
male	43	severe systemic disease	ever	current	oropharynx	positive	pT2	pN2c	pN+	stage IVA	extranodal extension	L1	V1	Pn0	G3	5.45	16.8	no	Normal hemoglobin, normal RBC	no	A (preop. normemic, no transfusion)			0	0	0	0	no			0.23		0.23
female	55	severe systemic disease	ever	current	oropharynx	positive	pT1	pN1	pN+	stage III	no spread	L0	V0	Pn0	G3	4.63	14.4	no	Normal hemoglobin, normal RBC	no	A (preop. normemic, no transfusion)			0	0	0	0	yes	radiation	51	0.39		0.39
male	66	severe systemic disease	ever	current	oropharynx	positive	pT2	pN0	pN0	stage II		L1	V0	Pn0	G3	3.73	11.4	yes	Low hemoglobin, low RBC	no	C (preop. anemic, no transfusion)			0	0	0	0	yes	chemoradiation	66	0.43		0.43
male	51	mild systemic disease	ever	former	oropharynx		pT2	pN1	pN+	stage III	extranodal extension	L0	V0	Pn0	G3	4.94	14.2	no	Normal hemoglobin, normal RBC	no	A (preop. normemic, no transfusion)			0	0	0	0	no			0.48		0.48
male	53	mild systemic disease	never	never	oropharynx	positive	pT2	pN1	pN+	stage III	no spread	L0	V1	Pn0	G3	5.19	16.1	no	Normal hemoglobin, normal RBC	no	A (preop. normemic, no transfusion)			0	0	0	0	no			0.31		0.31
male	57	severe systemic disease	ever	current	oropharynx	positive	pT2	pN2b	pN+	stage IVA	no spread	L1	V0	Pn0	G3	4.36	13.8	yes	Normal hemoglobin, low RBC	yes	D (preop. anemic, periop. transfusion)	2016-04-29	postop. developing/increasing anemia	2	0	0	2	yes	radiation	66	1.59		1.59
male	60	severe systemic disease	ever	current	oropharynx	negative	pT3	pN2c	pN+	stage IVA	no spread	L1	V0	Pn1	G3	4.78	14.9	no	Normal hemoglobin, normal RBC	no	A (preop. normemic, no transfusion)			0	0	0	0	yes	chemoradiation	66	0.19		0.19
male	67	severe systemic disease	ever	former	oropharynx	positive	pT2	pN0	pN0	stage II		L0	V0	Pn0	G3	4.52	13.4	yes	Low hemoglobin, normal RBC	no	C (preop. anemic, no transfusion)			0	0	0	0	yes	radiation	64	0.13		0.13
male	67	severe systemic disease	ever	former	larynx	negative	pT1	pN1	pN+	stage III	no spread	L0	V0	Pn0	G2	5.43	12.6	yes	Low hemoglobin, normal RBC	yes	D (preop. anemic, periop. transfusion)	2016-09-01	in the course of tumor-unrelated measures	45	9	100	154	no			0.21		0.21
female	55	severe systemic disease	ever	current	oral cavity	negative	pT2	pN0	pN0	stage II		L0	V1	Pn1	G3	3.7	12.2	yes	Normal hemoglobin, low RBC	no	C (preop. anemic, no transfusion)			0	0	0	0	no			0.07		0.07
male	54	severe systemic disease	ever	current	oropharynx	positive	pT3	pN2b	pN+	stage IVA	no spread	L1	V0	Pn0	G3	5.77	16.5	no	Normal hemoglobin, normal RBC	no	A (preop. normemic, no transfusion)			0	0	0	0	yes	radiation		0.06		0.06
